# Supplementary material for: Genetic landscape and phenotypic correlations of lissencephaly: prenatal and postnatal insights
Source: Brain Commun. 2026 Mar 6;8(2):fcag069. doi: 10.1093/braincomms/fcag069 (PMC12993814; doi:10.1093/braincomms/fcag069)
Supplement: fcag069_Supplementary_Data [file fcag069_supplementary_data.zip]

Archive with 6 entries (6 files):
- Supplementary Figure 1 PRISMA flow diagram..docx
- Supplementary File 1 Detailed process of one-stop prenatal diagnosis..docx
- Supplementary File 3 Information on all cases included in the literature review.xlsx
- Supplementary Table 1.docx
- Supplementary Table 2.docx
- Supplementary_File_2_Detailed_process_of_literature_search_and_review..docx
