# Supplementary material for: Genetic landscape and phenotypic correlations of lissencephaly: prenatal and postnatal insights
Source: Brain Commun. 2026 Mar 6;8(2):fcag069. doi: 10.1093/braincomms/fcag069 (PMC12993814; doi:10.1093/braincomms/fcag069)
Supplement: fcag069_Supplementary_Data [file fcag069_supplementary_data.zip › Supplementary File 3 Information on all cases included in the literature review.xlsx]

## Sheet: Supplementary File 3
Supplementary File 3 Information on all cases included in the literature review.
Case number	PMID/DOI	Author	Country	Year	Prenatal/Postnatal	Literature Type	Technique	Number of Cases Included (N)	Number of Positive Diagnoses (n)	Detection Rate (n/N)	Gene	Chromosomal Location	Transcript	Nucleotide Change	Amino Acid Change	Zygosity	Origin	ACMG Classification	Prenatal Phenotype	Pregnancy Outcome	Postnatal Phenotype	Postnatal MRI
	29671837	Di Donato N, et al.	Germany	2018	Postnatal	Article	Panel	811	655	0.8076	-	-	-	-	-	-	-	-	-	-	-	-
	38634212	Wang LL, et al.	China	2024	Prenatal	Article	CMA+WES	16	12	0.75	-	-	-	-	-	-	-	-	-	-	-	-
1		Wang LL, et al.	-	-	Prenatal	-	WES	-	-	-	DCX	X:110653395	NM_001195553.2	c.232C>T	p.(Arg78Cys)	Heterozygous	De novo	Pathogenic	Lissencephaly [HP:0001339], Heterotopia [HP:0002282]	Termination of Pregnancy	NA	NA
2		Wang LL, et al.	-	-	Prenatal	-	WES	-	-	-	FKTN	9:108380248, 9:108382269	NM_001079802.2	c.919C>T, c.1106del	p.(Arg307Ter), p.(Phe369SerfsTer37)	Compound Heterozygous	Paternal, Maternal	Pathogenic	Lissencephaly [HP:0001339], Hydrocephalus [HP:0000238]	Termination of Pregnancy	NA	NA
3		Wang LL, et al.	-	-	Prenatal	-	CMA	-	-	-	del17p13.3	17p13.3p13.2(18901-4605200)×1	NA	NA	NA	NA	De novo	Pathogenic	Lissencephaly [HP:0001339], Agenesis of corpus callosum [HP:0001274], Tetralogy of Fallot [HP:0001636]	Termination of Pregnancy	NA	NA
4		Wang LL, et al.	-	-	Prenatal	-	CMA	-	-	-	dup10p15.3p11.21	10p15.3p11.21(135708-35,406,626)×3	NA	NA	NA	NA	De novo	Pathogenic	Lissencephaly [HP:0001339], Intrauterine growth retardation [HP:0001511]	Termination of Pregnancy	NA	NA
5		Wang LL, et al.	-	-	Prenatal	-	WES	-	-	-	TUBA1A	12:49578945	NM_006009.4	c.1204C>T	p.(Arg402Cys)	Heterozygous	De novo	Pathogenic	Lissencephaly [HP:0001339], Hydrocephalus [HP:0000238]	Termination of Pregnancy	NA	NA
6		Wang LL, et al.	-	-	Prenatal	-	WES	-	-	-	TUBB3	16:90001695	NM_006086.4	c.836A>G	p.(Gln279Arg)	Heterozygous	De novo	Pathogenic	Lissencephaly [HP:0001339]	Termination of Pregnancy	NA	NA
7		Wang LL, et al.	-	-	Prenatal	-	WES	-	-	-	PPIL1	6:36823698, 6:36823699	NM_016059.5	c.392G>A, c.391C>T	p.(Arg131Gln), p.(Arg131Ter)	Compound Heterozygous	Paternal, Maternal	Pathogenic	Pachygyria [HP:0001302], Agenesis of corpus callosum [HP:0001274]	Termination of Pregnancy	NA	NA
8		Wang LL, et al.	-	-	Prenatal	-	WES	-	-	-	DCX	X:110653347	NM_001195553.2	c.280A>G	p.(Asn94Asp)	-	Maternal	Pathogenic	Pachygyria [HP:0001302], Agenesis of corpus callosum [HP:0001274]	Termination of Pregnancy	NA	NA
9		Wang LL, et al.	-	-	Prenatal	-	CMA	-	-	-	del17p13.3	17p13.3p13.2(18901-4605200)×1	NA	NA	NA	NA	De novo	Pathogenic	Pachygyria [HP:0001302], Polymicrogyria [HP:0002126]	Termination of Pregnancy	NA	NA
10		Wang LL, et al.	-	-	Prenatal	-	WES	-	-	-	NIPBL	5:37000615	NM_133433.4	c.3445C>T	p.(Arg1149Ter)	Heterozygous	De novo	Pathogenic	Pachygyria [HP:0001302], Cleft palate [HP:0000175], Absent radius [HP:0003974], Oligodactyly [HP:0012165]	Termination of Pregnancy	NA	NA
11		Wang LL, et al.	-	-	Prenatal	-	WES	-	-	-	DCX	X:110644279	NM_001195553.2	c.644C>T	p.(Thr215Ile)	-	De novo	Pathogenic	Lissencephaly [HP:0001339]	Termination of Pregnancy	NA	NA
12		Wang LL, et al.	-	-	Prenatal	-	WES	-	-	-	PDHA1	X:19373603	NM_000284.4	c.855_858dup	p.(Tyr287AspfsTer11)	Heterozygous	De novo	Pathogenic	Subependymal cysts [HP:0002416],Subcortical band heterotopia [HP:0032409]	Termination of Pregnancy	NA	NA
	31481326	Lee S, et al.	Republic of Korea	2020	Postnatal	Article	Panel	21	13	0.619	-	-	-	-	-	-	-	-	-	-	-	-
13		Lee S, et al.	-	-	Postnatal	-	-	-	-	-	PAFAH1B1	17:2585096	NM_000430.4	c.1233A>G	p.(Ter411TrpextTer28)	Heterozygous	NA	Likely Pathogenic	NA	NA	NA	Lissencephaly [HP:0001339], Ventriculomegaly [HP:0002119]
14		Lee S, et al.	-	-	Postnatal	-	-	-	-	-	PAFAH1B1	NA	NM_000430.4	Whole-gene deletion	NA	Heterozygous	NA	Likely Pathogenic	NA	NA	NA	Lissencephaly [HP:0001339], Ventriculomegaly [HP:0002119]
15		Lee S, et al.	-	-	Postnatal	-	-	-	-	-	PAFAH1B1	17:2583474	NM_000430.4	c.1019G>A	p.(Trp340Ter)	Heterozygous	NA	Likely Pathogenic	NA	NA	NA	Lissencephaly [HP:0001339]
16		Lee S, et al.	-	-	Postnatal	-	-	-	-	-	TUBA1A	12:49579534	NM_006009.4	c.615C>A	p.(Asp205Glu)	Heterozygous	NA	Likely Pathogenic	NA	NA	NA	Lissencephaly [HP:0001339], Ventriculomegaly [HP:0002119], Aplasia/Hypoplasia of the corpus callosum [HP:0007370]
17		Lee S, et al.	-	-	Postnatal	-	-	-	-	-	TUBB2B	6:3225184	NM_178012.5	c.1139G>C	p.(Arg380Pro)	Heterozygous	NA	Likely Pathogenic	NA	NA	NA	Lissencephaly [HP:0001339], Ventriculomegaly [HP:0002119], Aplasia/Hypoplasia of the corpus callosum [HP:0007370], Cerebellar hypoplasia [HP:0001321]
18		Lee S, et al.	-	-	Postnatal	-	-	-	-	-	TUBB3	16:90001721	NM_006086.4	c.862G>A	p.(Glu288Lys)	Heterozygous	NA	Likely Pathogenic	NA	NA	NA	Lissencephaly [HP:0001339], Ventriculomegaly [HP:0002119]
19		Lee S, et al.	-	-	Postnatal	-	-	-	-	-	del10q11.22	NA	NA	NA	NA	Heterozygous	NA	Pathogenic	NA	NA	NA	Lissencephaly [HP:0001339], Aplasia/Hypoplasia of the corpus callosum [HP:0007370]
20		Lee S, et al.	-	-	Postnatal	-	-	-	-	-	del17p13.3	NA	NA	NA	NA	Heterozygous	NA	Pathogenic	NA	NA	Intellectual disability [HP:0001249], Abnormality of the face [HP:0000271]	Lissencephaly [HP:0001339], Subcortical band heterotopia [HP:0032409], Ventriculomegaly [HP:0002119]
21		Lee S, et al.	-	-	Postnatal	-	-	-	-	-	DCX	X:110644330	NM_001195553.2	c.593T>C	p.(Leu198Pro)	Heterozygous	NA	Likely Pathogenic	NA	NA	NA	Subcortical band heterotopia [HP:0032409], Wide cavum septum pellucidum [HP:0034964]
22		Lee S, et al.	-	-	Postnatal	-	-	-	-	-	DCX	X:110653554	NM_001195553.2	c.72_73insA	p.(Gly25ArgfsTer4)	Heterozygous	NA	Likely Pathogenic	NA	NA	NA	Subcortical band heterotopia [HP:0032409], Ventriculomegaly [HP:0002119]
23		Lee S, et al.	-	-	Postnatal	-	-	-	-	-	DCX	-	NM_001195553.2	Whole-gene deletion	-	Heterozygous	NA	Likely Pathogenic	NA	NA	NA	Subcortical band heterotopia [HP:0032409], Ventriculomegaly [HP:0002119]
24		Lee S, et al.	-	-	Postnatal	-	-	-	-	-	DCX	-	NM_001195553.2	Exon 1-3 deletion	-	Heterozygous	NA	Likely Pathogenic	NA	NA	NA	Subcortical band heterotopia [HP:0032409]
25		Lee S, et al.	-	-	Postnatal	-	-	-	-	-	DCX	X:110644366	NM_001195553.2	c.557G>A	p.Arg186His	Heterozygous	NA	Likely Pathogenic	NA	NA	NA	Subcortical band heterotopia [HP:0032409]
	34145886	Zou D, et al.	China	2021	Postnatal	Article	WES	17	11	0.647	-	-	-	-	-	-	-	-	-	-	-	-
26		Zou D et al.	-	-	Postnatal	-	-	-	-	-	PAFAH1B1	17:2577578	NM_000430.4	c.897del	p.(Glu300ArgfsTer33)	Heterozygous	De novo	Pathogenic	NA	NA	18 days onset: Seizure [HP:0001250], Infantile spasms (West syndrome) [HP:0012469], Hypertonia [HP:0001276]	Lissencephaly [HP:0001339]
27		Zou D et al.	-	-	Postnatal	-	-	-	-	-	PAFAH1B1	17:2583499	NM_000430.4	c.1050_1051insG	p.(Lys351GlufsTer8)	Heterozygous	De novo	Pathogenic	NA	NA	2 months onset: Seizure [HP:0001250], Infantile spasms (West syndrome) [HP:0012469], Microcephaly [HP:0000252], Hypotonia [HP:0001252]	Lissencephaly [HP:0001339]
28		Zou D et al.	-	-	Postnatal	-	-	-	-	-	PAFAH1B1	17:2583522	NM_000430.4	c.1067G>A	p.(Cys356Tyr)	Heterozygous	De novo	Likely Pathogenic	NA	NA	6 months onset: Seizure [HP:0001250], Infantile spasms (West syndrome) [HP:0012469], Global developmental delay [HP:0001263]	Lissencephaly [HP:0001339]
29		Zou D et al.	-	-	Postnatal	-	-	-	-	-	PAFAH1B1	17:2583566	NM_000430.4	c.1111C>T	p.(Arg371Ter)	Heterozygous	NA	Likely Pathogenic	NA	NA	1 month onset: Seizure [HP:0001250], Infantile spasms (West syndrome) [HP:0012469]	Lissencephaly [HP:0001339]
30		Zou D et al.	-	-	Postnatal	-	-	-	-	-	DCX	X:110644256	NM_001195553.2	c.667G>A	p.(Gly223Arg)	Heterozygous	De novo	Pathogenic	NA	NA	5 years onset: Seizure [HP:0001250], Global developmental delay [HP:0001263]	Lissencephaly [HP:0001339]
31		Zou D et al.	-	-	Postnatal	-	-	-	-	-	DCX	X:110644312	NM_001195553.2	c.611C>A	p.(Ala204Asp)	Heterozygous	De novo	Likely Pathogenic	NA	NA	2 years onset: Seizure [HP:0001250], Global developmental delay [HP:0001263]	Lissencephaly [HP:0001339]
32		Zou D et al.	-	-	Postnatal	-	-	-	-	-	del17p13.3	17p13.3(1735109-2797556)×1	NA	NA	NA	NA	NA	Pathogenic	NA	Small for Gestational Age	5 month onset: Seizure [HP:0001250], Infantile spasms (West syndrome) [HP:0012469], Cataract [HP:0000518], Cryptorchidism [HP:0000028]	Lissencephaly [HP:0001339], Hydrocephalus [HP:0000238]
33		Zou D et al.	-	-	Postnatal	-	-	-	-	-	del17p13.3	17p13.3p13.2(2249608-3765776)×1	NA	NA	NA	NA	NA	Pathogenic	NA	NA	7 months onset: Seizure [HP:0001250], Infantile spasms (West syndrome) [HP:0012469], Hypertonia [HP:0001276]	Lissencephaly [HP:0001339]
34		Zou D et al.	-	-	Postnatal	-	-	-	-	-	del17p13.3	17p13.3p13.2(2582200-4222287)×1	NA	NA	NA	NA	NA	Pathogenic	NA	Preterm	8 months onset: Seizure [HP:0001250], Infantile spasms (West syndrome) [HP:0012469], Hypertonia [HP:0001276], Global developmental delay [HP:0001263], Microcephaly [HP:0000252], Hamartoma[HP:0010566]	Lissencephaly [HP:0001339]
35		Zou D et al.	-	-	Postnatal	-	-	-	-	-	del17p13.3	17p13.3p13.2(1336600-3698981)×1	NA	NA	NA	NA	NA	Pathogenic	NA	NA	7 months onset: Seizure [HP:0001250], Infantile spasms (West syndrome) [HP:0012469], Global developmental delay [HP:0001263], Cleft palate [HP:0000175], Microcephaly [HP:0000252]	Lissencephaly [HP:0001339]
36		Zou D et al.	-	-	Postnatal	-	-	-	-	-	del17p13.3	17p13.3(1521103-2623810)×1	NA	NA	NA	NA	NA	Pathogenic	NA	NA	7 months onset: Seizure [HP:0001250], Infantile spasms (West syndrome) [HP:0012469], Hypertonia [HP:0001276], Global developmental delay [HP:0001263]	Lissencephaly [HP:0001339]
	38444904	Kooshavar D, et al.	Australia	2024	Postnatal	Article	WES	11	10	0.9091	-	-	-	-	-	-	-	-	-	-	-	-
37		Kooshavar D, et al.	-	-	Postnatal	-	-	-	-	-	TUBA1A	12:49578945	NM_006009.4	c.1204C>T	p.(Arg402Cys)	Heterozygous	De novo	Pathogenic	NA	NA	NA	Lissencephaly [HP:0001339]
38		Kooshavar D, et al.	-	-	Postnatal	-	-	-	-	-	DCX	X:110644336	NM_178151.2	c.587G>A	p.(Arg196His)	Hemizygous	Maternal	Pathogenic	NA	NA	NA	Lissencephaly [HP:0001339]
39		Kooshavar D, et al.	-	-	Postnatal	-	-	-	-	-	DYNC1H1	14:102446852	NM_001376.5	c.926G>A	p.(Arg309His)	Heterozygous	De novo	Pathogenic	NA	NA	NA	Lissencephaly [HP:0001339]
40		Kooshavar D, et al.	-	-	Postnatal	-	-	-	-	-	DYNC1H1	14:102463410	NM_001376.5	c.3603G>T	p.(Arg1201Ser)	Heterozygous	NA	Likely Pathogenic	NA	NA	NA	Lissencephaly [HP:0001339]
41		Kooshavar D, et al.	-	-	Postnatal	-	-	-	-	-	ZBTB18	1:244218423	NM_205768.3	c.1347C>G	p.(Cys449Trp)	Heterozygous	De novo	Likely Pathogenic	NA	NA	NA	Lissencephaly [HP:0001339], Partial agenesis of the corpus callosum [HP:0001338], Cerebellar vermis hypoplasia [HP:0001320]
42		Kooshavar D, et al.	-	-	Postnatal	-	-	-	-	-	WDR62	19:36595755	NM_001083961.2	c.4397T>A	p.(Leu1466Gln)	Homozygous	NA	Likely Pathogenic	NA	NA	NA	Lissencephaly [HP:0001339]
43		Kooshavar D, et al.	-	-	Postnatal	-	-	-	-	-	PAFAH1B1	NA	NM_000430.4	deletion of exon 10	NA	Heterozygous	De novo	Pathogenic	NA	NA	NA	Lissencephaly [HP:0001339]
44		Kooshavar D, et al.	-	-	Postnatal	-	-	-	-	-	CEP85L	6:118953655	NM_001042475.3	c.193G>A	p.(Asp65Asn)	Heterozygous	De novo	Pathogenic	NA	NA	NA	Lissencephaly [HP:0001339]
45		Kooshavar D, et al.	-	-	Postnatal	-	-	-	-	-	RELN	7:103202259	NM_005045.4	c.5351+1G>A	NA	Heterozygous	Paternal	Pathogenic	NA	NA	NA	Lissencephaly [HP:0001339]
46		Kooshavar D, et al.	-	-	Postnatal	-	-	-	-	-	DCX	X:110653355	NM_001195553.2	c.272T>C	p.(Leu91Pro)	Heterozygous	De novo	Likely Pathogenic	NA	NA	NA	Subcortical band heterotopia [HP:0032409]
	32570172	Accogli A, et al.	Italy	2020	Postnatal	Article	Panel	15	9	0.6	-	-	-	-	-	-	-	-	-	-	-	-
47		Accogli A, et al.	-	-	Postnatal	-	-	-	-	-	DYNC1H1	14:102446852	NM_001376.5	c.926G>A	p.(Arg309His)	Heterozygous	NA	Pathogenic	NA	NA	NA	Lissencephaly [HP:0001339]
48		Accogli A, et al.	-	-	Postnatal	-	-	-	-	-	DYNC1H1	14:102452360	NM_001376.5	c.1798G>A	p.(Ala600Thr)	Heterozygous	NA	Likely Pathogenic	NA	NA	NA	Lissencephaly [HP:0001339]
49		Accogli A, et al.	-	-	Postnatal	-	-	-	-	-	PAFAH1B1	17:2570285	NM_000430.4	c.193-1G>A	NA	Heterozygous	NA	Pathogenic	NA	NA	NA	Lissencephaly [HP:0001339], Pachygyria [HP:0001302]
50		Accogli A, et al.	-	-	Postnatal	-	-	-	-	-	PAFAH1B1	17:2573539	NM_000430.4	c.482_487delinsCCTGGTCGAAC	p.(Ser161ThrfsTer14)	Heterozygous	NA	Pathogenic	NA	NA	NA	Lissencephaly [HP:0001339]
51		Accogli A, et al.	-	-	Postnatal	-	-	-	-	-	PAFAH1B1	17:2577448	NM_000430.4	c.766C>T	p.(Gln256Ter)	Heterozygous	NA	Pathogenic	NA	NA	NA	Pachygyria [HP:0001302], Periventricular nodular heterotopia [HP:0032388]
52		Accogli A, et al.	-	-	Postnatal	-	-	-	-	-	ACTG1	17:79478249	NM_001614.5	c.767G>A	p.(Arg256Gln)	Heterozygous	NA	Likely Pathogenic	NA	NA	NA	Pachygyria [HP:0001302]
53		Accogli A, et al.	-	-	Postnatal	-	-	-	-	-	ACTG1	17:79479293	NM_001614.5	c.88G>T	p.(Val30Leu)	Heterozygous	NA	Likely Pathogenic	NA	NA	NA	Pachygyria [HP:0001302]
54		Accogli A, et al.	-	-	Postnatal	-	-	-	-	-	DCX	X:110644256	NM_001195553.2	c.667G>A	p.(Gly223Arg)	Heterozygous	NA	Pathogenic	NA	NA	NA	Lissencephaly [HP:0001339], Subcortical band heterotopia [HP:0032409]
55		Accogli A, et al.	-	-	Postnatal	-	-	-	-	-	VLDLR	9:2639979, 9:2602123-2805636deletion	NM_003383.5	c.323_324delinsAA, NA	p.(Cys108Ter), NA	Compound Heterozygous	NA	Pathogenic	NA	NA	NA	Lissencephaly [HP:0001339]
	39123069	Furukawa S, et al.	Japan	2024	Postnatal	Article	WES+WGS	12	7	0.5833	-	-	-	-	-	-	-	-	-	-	-	-
56		Furukawa S, et al.	-	-	Postnatal	-	WES+WGS	-	-	-	PAFAH1B1	inv(17)(p13.3p13.3)	NA	NA	NA	NA	De novo	Pathogenic	No significant prenatal findings, no intrauterine distress	Preterm	Seizure [HP:0001250], Global developmental delay [HP:0001263], Intellectual disability [HP:0001249]	Lissencephaly [HP:0001339]
57		Furukawa S, et al.	-	-	Postnatal	-	WES	-	-	-	CEP85L	6:118953616	NM_001042475.3	c.232G>T	p.(Asp78Tyr)	Heterozygous	De novo	Likely Pathogenic	No significant prenatal findings, no intrauterine distress	Full-term vaginal delivery	Seizure [HP:0001250], Intellectual disability [HP:0001249]	Lissencephaly [HP:0001339]
58		Furukawa S, et al.	-	-	Postnatal	-	WES	-	-	-	DYNC1H1	14:102496611	NM_001376.5	c.9875C>T	p.(Ala3292Val)	Heterozygous	De novo	Likely Pathogenic	No significant prenatal findings, with intrauterine distress [HP:0025116]	Full-term vaginal delivery	Seizure [HP:0001250], Global developmental delay [HP:0001263], Intellectual disability [HP:0001249]	Lissencephaly [HP:0001339], Ventriculomegaly [HP:0002119]
59		Furukawa S, et al.	-	-	Postnatal	-	WES+WGS	-	-	-	del17p13.3	17:2678447-2689419 deletion	NA	NA	NA	NA	De novo	Pathogenic	No significant prenatal findings, no intrauterine distress	Full-term vaginal delivery	Seizure [HP:0001250], Intellectual disability [HP:0001249]	Lissencephaly [HP:0001339], Ventriculomegaly [HP:0002119]
60		Furukawa S, et al.	-	-	Postnatal	-	WES	-	-	-	LAMC3	9:133911720, 9:133960978	NM_006059.4	c.976+1G>A, c.4102_4105del	NA, p.(Arg1368SerfsTer48)	Compound Heterozygous	Maternal, Paternal	Pathogenic, Pathogenic	No significant prenatal findings, no intrauterine distress	Full-term vaginal delivery	Seizure [HP:0001250], Intellectual disability [HP:0001249]	Lissencephaly [HP:0001339], Polymicrogyria [HP:0002126]
61		Furukawa S, et al.	-	-	Postnatal	-	WES+WGS	-	-	-	del17p13.3	17:2491354-2652685 deletion	NA	NA	NA	NA	De novo	Pathogenic	No significant prenatal findings, no intrauterine distress	Full-term vaginal delivery	Seizure [HP:0001250], Global developmental delay [HP:0001263], Intellectual disability [HP:0001249], Omphalocele [HP:0001539]	Lissencephaly [HP:0001339], Ventriculomegaly [HP:0002119], Aplasia/Hypoplasia of the corpus callosum [HP:0007370], Hypoplasia of the pons [HP:0012110], Cerebellar hypoplasia [HP:0001321]
62		Furukawa S, et al.	-	-	Postnatal	-	WES	-	-	-	DCX	X:110644418	NM_001195553.2	c.505C>T	p.(Gln169Ter)	NA	De novo	Pathogenic	No significant prenatal findings, no intrauterine distress	Full-term vaginal delivery	Seizure [HP:0001250], Global developmental delay [HP:0001263], Intellectual disability [HP:0001249], Polydactyly [HP:0010442], Syndactyly [HP:0001159]	Lissencephaly [HP:0001339], Ventriculomegaly [HP:0002119]
	33453472	Kolbjer S, et al.	Sweden	2021	Postnatal	Case series	CMA+WES+WGS+Panel+MLPA+Sanger	19	19	-	-	-	-	-	-	-	-	-	-	-	-	-
63		Kolbjer S, et al.	-	-	Postnatal	-	WGS	-	-	-	ADGRG1	16:57685282	NM_201525.4	c.235C>T	p.(Arg79Ter)	Homozygous	Paternal+Maternal	Pathogenic	No significant prenatal findings, no intrauterine distress	NA	Seizure [HP:0001250], Intellectual disability [HP:0001249], Hypotonia [HP:0001252]	Lissencephaly [HP:0001339]
64		Kolbjer S, et al.	-	-	Postnatal	-	WGS	-	-	-	DYNC1H1	14:102494035	NM_001376.5	c.9128T>C	p.(Met3043Thr)	Heterozygous	De novo	Pathogenic	No significant prenatal findings, no intrauterine distress	NA	Seizure [HP:0001250], Intellectual disability, severe[HP:0010864], Autism spectrum disorder [HP:0000729]	Pachygyria [HP:0001302]
65		Kolbjer S, et al.	-	-	Postnatal	-	CMA	-	-	-	del17p13.3	17p13.3(2269367-2617616)×1	NA	NA	NA	NA	NA	Pathogenic	No significant prenatal findings, no intrauterine distress	NA	Seizure [HP:0001250], Intellectual disability, severe[HP:0010864], Cerebral palsy [HP:0100021]	Lissencephaly [HP:0001339]
66		Kolbjer S, et al.	-	-	Postnatal	-	Panel	-	-	-	PAFAH1B1	17:2577583	NM_000430.4	c.900+1G>A	NA	Heterozygous	De novo	Pathogenic	No significant prenatal findings, no intrauterine distress	NA	Seizure [HP:0001250], Intellectual disability [HP:0001249], Hypotonia [HP:0001252]	Lissencephaly [HP:0001339]
67		Kolbjer S, et al.	-	-	Postnatal	-	CMA	-	-	-	del17p13.3	17p13.3(1837947-2619623)×1	NA	NA	NA	NA	NA	Pathogenic	No significant prenatal findings, no intrauterine distress	NA	Seizure [HP:0001250], Intellectual disability [HP:0001249], Hypotonia [HP:0001252]	Lissencephaly [HP:0001339]
68		Kolbjer S, et al.	-	-	Postnatal	-	MLPA	-	-	-	del17p13.3	rsa 17p13.3(PAFAH1B1exons3-11)×1	NA	NA	NA	NA	NA	Pathogenic	No significant prenatal findings, no intrauterine distress	NA	Seizure [HP:0001250], Intellectual disability, severe[HP:0010864], Hypotonia [HP:0001252]	Lissencephaly [HP:0001339]
69		Kolbjer S, et al.	-	-	Postnatal	-	CMA	-	-	-	del17p13.3	17p13.3(2575925-3618353)×1	NA	NA	NA	NA	NA	Pathogenic	No significant prenatal findings, no intrauterine distress	NA	Seizure [HP:0001250], Intellectual disability, severe[HP:0010864], Cerebral palsy [HP:0100021]	Lissencephaly [HP:0001339]
70		Kolbjer S, et al.	-	-	Postnatal	-	CMA	-	-	-	del17p13.3	17p13.3(2000733-2826082)×1	NA	NA	NA	NA	De novo	Pathogenic	No significant prenatal findings, no intrauterine distress	NA	Seizure [HP:0001250], Intellectual disability, severe[HP:0010864], Cerebral palsy [HP:0100021]	Lissencephaly [HP:0001339]
71		Kolbjer S, et al.	-	-	Postnatal	-	Sanger	-	-	-	PAFAH1B1	17:2573588	NM_000430.4	c.531G>A	p.(Trp177Ter)	Heterozygous	De novo	Pathogenic	No significant prenatal findings, no intrauterine distress	NA	Seizure [HP:0001250], Intellectual disability [HP:0001249], Hypotonia [HP:0001252]	Lissencephaly [HP:0001339]
72		Kolbjer S, et al.	-	-	Postnatal	-	MLPA	-	-	-	del17p13.3	rsa 17p13.3(PAFAH1B1exon11)×1	NA	NA	NA	NA	De novo	Pathogenic	No significant prenatal findings, no intrauterine distress	NA	Seizure [HP:0001250], Intellectual disability [HP:0001249], Hypotonia [HP:0001252]	Lissencephaly [HP:0001339]
73		Kolbjer S, et al.	-	-	Postnatal	-	WGS	-	-	-	del17p13.3	rsa 17p13.3(PAFAH1B1exons3-11)×1	NA	NA	NA	NA	De novo	Pathogenic	No significant prenatal findings, no intrauterine distress	NA	Seizure [HP:0001250], Intellectual disability, severe[HP:0010864], Cerebral palsy [HP:0100021]	Lissencephaly [HP:0001339]
74		Kolbjer S, et al.	-	-	Postnatal	-	CMA	-	-	-	del17p13.3	17p13.3(2507682-2522734)×1	NA	NA	NA	NA	De novo	Pathogenic	No significant prenatal findings, no intrauterine distress	NA	Seizure [HP:0001250], Intellectual disability, severe[HP:0010864], Cerebral palsy [HP:0100021]	Lissencephaly [HP:0001339]
75		Kolbjer S, et al.	-	-	Postnatal	-	Panel	-	-	-	PAFAH1B1	17:2680326	NM_000430.4	c.1159+6T>C	NA	Heterozygous	De novo	Pathogenic	No significant prenatal findings, no intrauterine distress	NA	Seizure [HP:0001250], Intellectual disability [HP:0001249], Hypotonia [HP:0001252]	Lissencephaly [HP:0001339]
76		Kolbjer S, et al.	-	-	Postnatal	-	Sanger	-	-	-	TUBA1A	12:49578884	NM_006009.4	c.1265G>A	p.(Arg422His)	Heterozygous	De novo	Pathogenic	No significant prenatal findings, no intrauterine distress	NA	Seizure [HP:0001250], Global developmental delay [HP:0001263], Hypotonia [HP:0001252]	Lissencephaly [HP:0001339]
77		Kolbjer S, et al.	-	-	Postnatal	-	WES	-	-	-	TUBA1A	12:49579001	NM_006009.4	c.1148C>A	p.(Ala383Asp)	Heterozygous	De novo	Pathogenic	No significant prenatal findings, no intrauterine distress	NA	Seizure [HP:0001250], Intellectual disability, moderate [HP:0002342], Hypotonia [HP:0001252]	Lissencephaly [HP:0001339]
78		Kolbjer S, et al.	-	-	Postnatal	-	WES	-	-	-	TUBG1	17:40765949	NM_001070.5	c.776C>T	p.(Ser259Leu)	Heterozygous	De novo	Pathogenic	No significant prenatal findings, no intrauterine distress	NA	Seizure [HP:0001250], Intellectual disability, severe[HP:0010864], Hypotonia [HP:0001252]	Lissencephaly [HP:0001339]
79		Kolbjer S, et al.	-	-	Postnatal	-	WGS	-	-	-	TUBGCP6	22:50671811, 22:50682300	NM_020461.4	c.1050C>A, c.589T>C	p.(Cys350Ter), p.(Ser197Pro)	Compound Heterozygous	Maternal, Paternal	Pathogenic, Pathogenic	No significant prenatal findings, no intrauterine distress	Diagnosed with microcephaly at birth	Seizure [HP:0001250], Intellectual disability, moderate [HP:0002342]	Lissencephaly [HP:0001339]
80		Kolbjer S, et al.	-	-	Postnatal	-	Sanger	-	-	-	WDR62	19:36590364, 19:36591768	NM_001083961.2	c.2584G>A, c.2864_2867del	p.(Gly862Ser), p.(Asp955AlafsTer112)	Compound Heterozygous	Maternal, Paternal	Pathogenic, Pathogenic	No significant prenatal findings, no intrauterine distress	NA	Seizure [HP:0001250], Intellectual disability, severe[HP:0010864], Cerebral palsy [HP:0100021]	Lissencephaly [HP:0001339]
81		Kolbjer S, et al.	-	-	Postnatal	-	WGS	-	-	-	TRIO	5p15.2(14389276-14396912)×1	NM_007118.4	NA	NA	Heterozygous	De novo	Likely Pathogenic	No significant prenatal findings, no intrauterine distress	Diagnosed with microcephaly at birth	Seizure [HP:0001250], Intellectual disability, severe[HP:0010864], Hypotonia [HP:0001252]	Lissencephaly [HP:0001339]
	38953796	Cuccurullo C, et al.	Italy	2024	Postnatal	Case series	WES	13	13	-	-	-	-	-	-	-	-	-	-	-	-	-
82		Cuccurullo C, et al.	-	-	Postnatal	-	-	-	-	-	DYNC1H1	14:102452360	NM_001376.5	c.1798G>A	p.(Ala600Thr)	Heterozygous	De novo	Pathogenic	NA	NA	Seizure [HP:0001250], Global developmental delay [HP:0001263], Intellectual disability [HP:0001249]	Lissencephaly [HP:0001339], Dysgenesis of the basal ganglia [HP:0025102]
83		Cuccurullo C, et al.	-	-	Postnatal	-	-	-	-	-	DYNC1H1	14:102446852	NM_001376.5	c.926G>A	p.(Arg309His)	Heterozygous	De novo	Pathogenic	NA	NA	Seizure [HP:0001250], Intellectual disability, severe[HP:0010864], Hypotonia [HP:0001252]	Lissencephaly [HP:0001339], Dysgenesis of the basal ganglia [HP:0025102], Aplasia/Hypoplasia of the corpus callosum [HP:0007370]
84		Cuccurullo C, et al.	-	-	Postnatal	-	-	-	-	-	DYNC1H1	14:102474525	NM_001376.5	c.5828G>A	p.(Arg1943Gln)	Heterozygous	De novo	Pathogenic	NA	NA	Seizure [HP:0001250], Global developmental delay [HP:0001263], Intellectual disability [HP:0001249]	Pachygyria [HP:0001302], Aplasia/Hypoplasia of the corpus callosum [HP:0007370], Ventriculomegaly [HP:0002119]
85		Cuccurullo C, et al.	-	-	Postnatal	-	-	-	-	-	DYNC1H1	14:102474582	NM_001376.5	c.5885G>A	p.(Arg1962His)	Heterozygous	De novo	Pathogenic	NA	NA	Seizure [HP:0001250], Global developmental delay [HP:0001263], Intellectual disability [HP:0001249], Hypotonia [HP:0001252], Talipes equinovarus [HP:0001762]	Lissencephaly [HP:0001339], Pachygyria [HP:0001302], Periventricular nodular heterotopia [HP:0032388]
86		Cuccurullo C, et al.	-	-	Postnatal	-	-	-	-	-	DYNC1H1	14:102499653	NM_001376.5	c.10247_10279dup	p.(Leu3416_Asn3426dup)	Heterozygous	De novo	Pathogenic	NA	NA	Seizure [HP:0001250], Global developmental delay [HP:0001263], Intellectual disability [HP:0001249], Microcephaly [HP:0000252]	Pachygyria [HP:0001302], Aplasia/Hypoplasia of the corpus callosum [HP:0007370], Polymicrogyria [HP:0002126], Aplasia/Hypoplasia of the corpus callosum [HP:0007370], Cerebellar vermis hypoplasia[HP:0001320]
87		Cuccurullo C, et al.	-	-	Postnatal	-	-	-	-	-	DYNC1H1	14:102445696	NM_001376.5	c.385A>G	p.(Lys129Glu)	Heterozygous	De novo	Pathogenic	NA	NA	Seizure [HP:0001250], Global developmental delay [HP:0001263], Intellectual disability [HP:0001249]	Lissencephaly [HP:0001339], Pachygyria [HP:0001302]
88		Cuccurullo C, et al.	-	-	Postnatal	-	-	-	-	-	DYNC1H1	14:102452420	NM_001376.5	c.1861_1863del	p.(Asp621del)	Heterozygous	De novo	Pathogenic	NA	NA	Seizure [HP:0001250], Global developmental delay [HP:0001263], Intellectual disability [HP:0001249]	Pachygyria [HP:0001302], Cerebellar vermis hypoplasia [HP:0001320], Hypoplasia of the pons [HP:0012110]
89		Cuccurullo C, et al.	-	-	Postnatal	-	-	-	-	-	DYNC1H1	14:102469031	NM_001376.5	c.4700G>A	p.(Arg1567Gln)	Heterozygous	De novo	Pathogenic	NA	NA	Seizure [HP:0001250], Global developmental delay [HP:0001263], Intellectual disability [HP:0001249], Microcephaly [HP:0000252]	Pachygyria [HP:0001302]
90		Cuccurullo C, et al.	-	-	Postnatal	-	-	-	-	-	DYNC1H1	14:102446852	NM_001376.5	c.926G>A	p.(Arg309His)	Heterozygous	De novo	Pathogenic	NA	NA	Seizure [HP:0001250], Global developmental delay [HP:0001263], Intellectual disability [HP:0001249], Scoliosis [HP:0002650]	Pachygyria [HP:0001302]
91		Cuccurullo C, et al.	-	-	Postnatal	-	-	-	-	-	DYNC1H1	14:102504861	NM_001376.5	c.10973G>A	p.(Gly3658Glu)	Heterozygous	De novo	Pathogenic	NA	NA	Seizure [HP:0001250], Global developmental delay [HP:0001263], Intellectual disability [HP:0001249]	Pachygyria [HP:0001302], Cerebellar vermis hypoplasia [HP:0001320]
92		Cuccurullo C, et al.	-	-	Postnatal	-	-	-	-	-	DYNC1H1	14:102469287	NM_001376.5	c.4868G>A	p.(Arg1623Gln)	Heterozygous	De novo	Pathogenic	NA	NA	Seizure [HP:0001250], Global developmental delay [HP:0001263], Intellectual disability [HP:0001249]	Pachygyria [HP:0001302], Aplasia/Hypoplasia of the corpus callosum [HP:0007370], Polymicrogyria [HP:0002126], Hypoplastic hippocampus [HP:0025517]
93		Cuccurullo C, et al.	-	-	Postnatal	-	-	-	-	-	DYNC1H1	14:102446852	NM_001376.5	c.926G>A	p.(Arg309His)	Heterozygous	De novo	Pathogenic	NA	NA	Seizure [HP:0001250], Global developmental delay [HP:0001263], Intellectual disability [HP:0001249], Pericardial effusion [HP:0001698]	Lissencephaly [HP:0001339], Pachygyria [HP:0001302], Subcortical band heterotopia [HP:0032409], Dysgenesis of the basal ganglia [HP:0025102], Hypoplasia of the pons [HP:0012110]
94		Cuccurullo C, et al.	-	-	Postnatal	-	-	-	-	-	DYNC1H1	14:102446851	NM_001376.5	c.925C>T	p.(Arg309Cys)	Heterozygous	De novo	Pathogenic	NA	NA	Seizure [HP:0001250], Global developmental delay [HP:0001263], Intellectual disability [HP:0001249]	Subcortical band heterotopia [HP:0032409]
	33199158	Alharbi S, et al.	Saudi Arabia	2021	Postnatal	Case series	WES	8	8	-	-	-	-	-	-	-	-	-	-	-	-	-
95		Alharbi S, et al.	-	-	Postnatal	-	-	-	-	-	POMT1	9:131506454	NM_007171.4	c.280+1G>T	NA	Homozygous	NA	Pathogenic	Ventriculomegaly [HP:0002119], Cerebellar vermis hypoplasia [HP:0001320], Macrocephaly [HP:0000256]	Preterm	Abnormality of the face [HP:0000271], Death in childhood [HP:0003819]	Lissencephaly [HP:0001339], Hydrocephalus [HP:0000238], Cerebral subcortical cyst [HP:6000461]
96		Alharbi S, et al.	-	-	Postnatal	-	-	-	-	-	POMT1	9:131513335-131513338	NM_007171.4	c.1241+4_1241+7delAGTG	NA	Homozygous	NA	Pathogenic	Macrocephaly [HP:0000256]	Full-term vaginal delivery	Death in childhood [HP:0003819]	Lissencephaly [HP:0001339], Hydrocephalus [HP:0000238], Syntelencephaly [HP:0025670]
97		Alharbi S, et al.	-	-	Postnatal	-	-	-	-	-	POMT1	9:131506454	NM_007171.4	c.280+1G>T	NA	Homozygous	NA	Pathogenic	Macrocephaly [HP:0000256]	Full-term vaginal delivery	Cleft lip [HP:0410030], Cleft palate [HP:0000175], Death in childhood [HP:0003819]	Lissencephaly [HP:0001339], Hydrocephalus [HP:0000238], Gray matter heterotopia [HP:0002282], Polymicrogyria [HP:0002126]
98		Alharbi S, et al.	-	-	Postnatal	-	-	-	-	-	POMT1	9:131513335-131513338	NM_007171.4	c.1241+4_1241+7delAGTG	NA	Homozygous	NA	Pathogenic	Macrocephaly [HP:0000256]	Full-term vaginal delivery	Abnormality of the face [HP:0000271], Death in childhood [HP:0003819]	Lissencephaly [HP:0001339], Hydrocephalus [HP:0000238]
99		Alharbi S, et al.	-	-	Postnatal	-	-	-	-	-	TMEM5	12:64178813	NM_014254.3	c.389G>A	p.(Trp130Ter)	Homozygous	NA	Pathogenic	Ventriculomegaly [HP:0002119], Cerebellar vermis hypoplasia [HP:0001320], Macrocephaly [HP:0000256]	Preterm	Low-set ears [HP:0000369], Depressed nasal bridge [HP:0005280], Death in childhood [HP:0003819]	Lissencephaly [HP:0001339], Hydrocephalus [HP:0000238], Gray matter heterotopia [HP:0002282]
100		Alharbi S, et al.	-	-	Postnatal	-	-	-	-	-	TMEM5	12:64178813	NM_014254.3	c.389G>A	p.(Trp130Ter)	Homozygous	NA	Pathogenic	Intrauterine growth retardation [HP:0001511]	NA	NA	Lissencephaly [HP:0001339], Hydrocephalus [HP:0000238], Gray matter heterotopia [HP:0002282], Polymicrogyria [HP:0002126], Syntelencephaly [HP:0025670]
101		Alharbi S, et al.	-	-	Postnatal	-	-	-	-	-	ISPD	7:16341092	NM_001101426.3	c.790-1G>C	NA	Homozygous	NA	Pathogenic	Macrocephaly [HP:0000256]	Full-term vaginal delivery	Death in childhood [HP:0003819]	Lissencephaly [HP:0001339], Hydrocephalus [HP:0000238]
102		Alharbi S, et al.	-	-	Postnatal	-	-	-	-	-	POMT2	14:77757680	NM_013382	c.1159del	p.(Ile387SerfsTer11)	Homozygous	NA	Pathogenic	Macrocephaly [HP:0000256]	Full-term vaginal delivery	NA	Lissencephaly [HP:0001339],Hydrocephalus [HP:0000238], Subependymal cysts [HP:0002416], Syntelencephaly [HP:0025670]
	36588751	Bolat H, et al.	Turkey	2022	Postnatal	Case series	WES	6	6	-	-	-	-	-	-	-	-	-	-	-	-	-
103		Bolat H, et al.	-	-	Postnatal	-	-	-	-	-	WDR62	19:36575608	NM_001083961.2	c.1605dup	p.(Glu536Ter)	Homozygous	Paternal+Maternal	Pathogenic	NA	NA	Global developmental delay [HP:0001263], Microcephaly [HP:0000252]	Lissencephaly [HP:0001339], Pachygyria [HP:0001302]
104		Bolat H, et al.	-	-	Postnatal	-	-	-	-	-	WDR62	19:36592204	NM_001083961.2	c.2956C>T	p.(Gln986Ter)	Homozygous	Paternal+Maternal	Pathogenic	NA	NA	Seizure [HP:0001250], Global developmental delay [HP:0001263], Microcephaly [HP:0000252]	Lissencephaly [HP:0001339]
105		Bolat H, et al.	-	-	Postnatal	-	-	-	-	-	WDR62	19:36556910	NM_001083961.2	c.384_385del	p.(Asn131TrpfsTer3)	Homozygous	Paternal+Maternal	Pathogenic	NA	NA	Seizure [HP:0001250], Global developmental delay [HP:0001263], Microcephaly [HP:0000252]	Pachygyria [HP:0001302], Schizencephaly [HP:0010636]
106		Bolat H, et al.	-	-	Postnatal	-	-	-	-	-	ASPM	1:197065252	NM_018136.5	c.8862dup	p.(Val2955SerfsTer12)	Homozygous	Paternal+Maternal	Likely Pathogenic	NA	NA	Global developmental delay [HP:0001263], Microcephaly [HP:0000252]	Lissencephaly [HP:0001339]
107		Bolat H, et al.	-	-	Postnatal	-	-	-	-	-	ASPM	1:197112736	NM_018136.5	c.646G>T	p.(Glu216Ter)	Homozygous	Paternal+Maternal	Pathogenic	NA	NA	Seizure [HP:0001250], Global developmental delay [HP:0001263], Microcephaly [HP:0000252]	Pachygyria [HP:0001302]
108		Bolat H, et al.	-	-	Postnatal	-	-	-	-	-	ASPM	1:197070589	NM_018136.5	c.7792C>T	p.(Gln2598Ter)	Homozygous	Paternal+Maternal	Pathogenic	NA	NA	Seizure [HP:0001250], Global developmental delay [HP:0001263], Microcephaly [HP:0000252]	Pachygyria [HP:0001302], Ventriculomegaly [HP:0002119]
	28953922	González-Morón D, et al.	Argentina	2017	Postnatal	Case	WES	6	6	-	-	-	-	-	-	-	-	-	-	-	-	-
109		González-Morón D, et al.	-	-	Postnatal	-	-	-	-	-	ARX	X:25031078	NM_139058.3	c.1034G>C	p.(Arg345Pro)	-	NA	Likely Pathogenic	NA	NA	Seizure [HP:0001250], Intellectual disability [HP:0001249], Abnormal external genitalia morphology [HP:0000811]	Lissencephaly, Aplasia/Hypoplasia of the corpus callosum [HP:0007370]
110		González-Morón D, et al.	-	-	Postnatal	-	-	-	-	-	ARX	X:25025248	NM_139058.3	c.1427_1428delinsAA	p.(Phe476Ter)	-	NA	Pathogenic	NA	NA	Seizure [HP:0001250], Intellectual disability [HP:0001249], Abnormal external genitalia morphology [HP:0000811]	Lissencephaly, Aplasia/Hypoplasia of the corpus callosum [HP:0007370]
111		González-Morón D, et al.	-	-	Postnatal	-	-	-	-	-	PAFAH1B1	-	NM_000430.4	c.(?_-451)_(32+1_33-1)del	-	-	NA	Pathogenic	NA	NA	Seizure [HP:0001250], Intellectual disability [HP:0001249], Hypotonia [HP:0001252]	Lissencephaly [HP:0001339]
112		González-Morón D, et al.	-	-	Postnatal	-	-	-	-	-	DCX	X:110653322	NM_001195553.2	c.305G>C	p.(Arg102Pro)	-	NA	Likely Pathogenic	NA	NA	Seizure [HP:0001250], Intellectual disability [HP:0001249]	Subcortical band heterotopia [HP:0032409]
113		González-Morón D, et al.	-	-	Postnatal	-	-	-	-	-	DCX	X:110644526	NM_001195553.2	c.397T>C	p.(Phe133Leu)	-	NA	Pathogenic	NA	NA	Seizure [HP:0001250], Intellectual disability [HP:0001249]	Subcortical band heterotopia [HP:0032409]
114		González-Morón D, et al.	-	-	Postnatal	-	-	-	-	-	DCX	X:110574216	NM_001195553.2	c.861_862insT	p.(Pro288SerfsTer22)	-	NA	Pathogenic	NA	NA	Seizure [HP:0001250], Intellectual disability [HP:0001249]	Subcortical band heterotopia [HP:0032409]
	34163010	Zaki MS, et al.	Egypt	2021	Postnatal	Case series	WES	5	5	-	-	-	-	-	-	-	-	-	-	-	-	-
115		Zaki MS, et al.	-	-	Postnatal	-	-	-	-	-	PIDD1	11:799456	NM_145886.4	c.2584C>T	p.(Arg862Trp)	Homozygous	Paternal+Maternal	Pathogenic	NA	NA	Intellectual disability, mild [HP:0001256], Autism spectrum disorder [HP:0000729], Hyperactivity [HP:0000752]	Pachygyria [HP:0001302], Aplasia/Hypoplasia of the corpus callosum [HP:0007370], Cerebellar cyst [HP:0002350]
116		Zaki MS, et al.	-	-	Postnatal	-	-	-	-	-	PIDD1	11:799456	NM_145886.4	c.2584C>T	p.(Arg862Trp)	Homozygous	Paternal+Maternal	Pathogenic	NA	NA	Seizure [HP:0001250], Intellectual disability, moderate [HP:0002342], Autism spectrum disorder [HP:0000729], Hyperactivity [HP:0000752]	Pachygyria [HP:0001302], Aplasia/Hypoplasia of the corpus callosum [HP:0007370], Enlarged posterior fossa [HP:0005445]
117		Zaki MS, et al.	-	-	Postnatal	-	-	-	-	-	PIDD1	11:800372	NM_145886.4	c.2116_2120del	p.(Val706HisfsTer30)	Homozygous	Paternal+Maternal	Pathogenic	NA	NA	Intellectual disability, moderate [HP:0002342], Self-mutilation [HP:0000742]	Pachygyria [HP:0001302]
118		Zaki MS, et al.	-	-	Postnatal	-	-	-	-	-	PIDD1	11:801282	NM_145886.4	c.1564_1565del	p.(Gln522GlufsTer44)	Homozygous	Paternal+Maternal	Pathogenic	NA	NA	Global developmental delay [HP:0001263]	Lissencephaly [HP:0001339], Pachygyria [HP:0001302], Ventriculomegaly [HP:0002119], Aplasia/Hypoplasia of the corpus callosum [HP:0007370]
119		Zaki MS, et al.	-	-	Postnatal	-	-	-	-	-	PIDD1	11:800873	NM_145886.4	c.1804_1805del	p.(Gly602ProfsTer26)	Homozygous	Paternal+Maternal	Pathogenic	NA	NA	Intellectual disability, mild [HP:0001256], Hyperactivity [HP:0000752]	Pachygyria [HP:0001302], Aplasia/Hypoplasia of the corpus callosum [HP:0007370]
	29706646	Wiszniewski W, et al.	United States	2018	Postnatal	Case	WES	5	5	-	-	-	-	-	-	-	-	-	-	-	-	-
120		Wiszniewski W, et al.	-	-	Postnatal	-	-	-	-	-	DYNC1H1	14:102499494	NM_001376.5	c.10172C>T	p.(Pro3391Leu)	Heterozygous	De novo	Pathogenic	NA	NA	Seizure [HP:0001250], Intellectual disability [HP:0001249]	Pachygyria [HP:0001302], Aplasia/Hypoplasia of the brainstem [HP:0007362], Cortical dysplasia [HP:0002539]
121		Wiszniewski W, et al.	-	-	Postnatal	-	-	-	-	-	DCX	X:110653437	NM_001195553.2	c.190T>A	p.(Tyr64Asn)	-	De novo	Pathogenic	NA	NA	Seizure [HP:0001250], Intellectual disability [HP:0001249]	Lissencephaly [HP:0001339], Pachygyria [HP:0001302]
122		Wiszniewski W, et al.	-	-	Postnatal	-	-	-	-	-	EP300	22:41573716	NM_001429.4	c.6001C>T	p.(Pro2001Ser)	Heterozygous	De novo	Pathogenic	NA	NA	Seizure [HP:0001250], Spastic tetraparesis [HP:0001285], Hypotonia [HP:0001252]	Pachygyria [HP:0001302], Aplasia/Hypoplasia of the corpus callosum [HP:0007370]
123		Wiszniewski W, et al.	-	-	Postnatal	-	-	-	-	-	del17p13.3	17:(1646091_1670471)_(2497122_2497245)×1	NA	NA	NA	NA	NA	Pathogenic	NA	NA	Seizure [HP:0001250], Intellectual disability [HP:0001249], Abnormality of the face [HP:0000271]	Pachygyria [HP:0001302], Aplasia/Hypoplasia of the corpus callosum [HP:0007370]
124		Wiszniewski W, et al.	-	-	Postnatal	-	-	-	-	-	del15q11.1q11.2	15:(22684212_22717733)_(23513803_23597805)×1	NA	NA	NA	NA	NA	Pathogenic	NA	NA	Seizure [HP:0001250], Intellectual disability [HP:0001249], Spastic tetraparesis [HP:0001285], Hypotonia [HP:0001252]	Pachygyria [HP:0001302]
	38758065	Saarela A, et al.	Finland	2024	Postnatal	Case	WES	3	3	-	-	-	-	-	-	-	-	-	-	-	-	-
125		Saarela A, et al.	-	-	Postnatal	-	-	-	-	-	LAMC3	9:133928273	NM_006059.4	c.1866del	p.(Phe623SerfsTer10)	Homozygous	Paternal+Maternal	Pathogenic	No significant prenatal findings, no intrauterine distress	Full-term vaginal delivery	Seizure [HP:0001250], Intellectual disability [HP:0001249], Autism spectrum disorder [HP:0000729], Language impairment [HP:0002463], Strabismus [HP:0000486]	Lissencephaly [HP:0001339], Pachygyria [HP:0001302]
126		Saarela A, et al.	-	-	Postnatal	-	-	-	-	-	LAMC3	9:133928273	NM_006059.4	c.1866del	p.(Phe623SerfsTer10)	Homozygous	Paternal+Maternal	Pathogenic	No significant prenatal findings, no intrauterine distress	Full-term vaginal delivery	Seizure [HP:0001250], Global developmental delay [HP:0001263], Microcephaly [HP:0000252]	Lissencephaly [HP:0001339], Pachygyria [HP:0001302], Polymicrogyria [HP:0002126]
127		Saarela A, et al.	-	-	Postnatal	-	-	-	-	-	LAMC3	9:133962851	NM_006059.4	c.4231-12C>G	NA	Homozygous	Paternal+Maternal	Likely Pathogenic	No significant prenatal findings, no intrauterine distress	Full-term vaginal delivery	Seizure [HP:0001250]	Pachygyria [HP:0001302], Polymicrogyria [HP:0002126]
	31623504	Stojanovic JR, et al.	Serbia	2020	Postnatal	Case	WES	3	3	-	-	-	-	-	-	-	-	-	-	-	-	-
128		Stojanovic JR, et al.	-	-	Postnatal	-	-	-	-	-	PAFAH1B1	17:2568689	NM_000430.4	c.56T>G	p.(Leu19Arg)	Heterozygous	NA	Likely Pathogenic	NA	NA	Seizure [HP:0001250], Intellectual disability [HP:0001249]	Lissencephaly [HP:0001339], Subcortical band heterotopia [HP:0032409]
129		Stojanovic JR, et al.	-	-	Postnatal	-	-	-	-	-	del17p13.3	17p13.3(1361431-2573023)×1	NA	NA	NA	NA	De novo	Pathogenic	NA	NA	Seizure [HP:0001250], Abnormality of the face [HP:0000271]	Lissencephaly [HP:0001339]
130		Stojanovic JR, et al.	-	-	Postnatal	-	-	-	-	-	del17p13.3	17p13.3(2339561-2826078)×1	NA	NA	NA	NA	De novo	Pathogenic	NA	NA	Seizure [HP:0001250], Global developmental delay [HP:0001263], Microcephaly [HP:0000252], Hypotonia [HP:0001252], Strabismus [HP:0000486], Nystagmus [HP:0000639]	Lissencephaly [HP:0001339]
	33776625	Schmidt L, et al.	United States	2021	Postnatal	Case	WES+WGS	3	3	-	-	-	-	-	-	-	-	-	-	-	-	-
131		Schmidt L, et al.	-	-	Postnatal	-	-	-	-	-	TUBB2A	6:3155143	NM_001069.3	c.292G>A	p.(Gly98Arg)	Heterozygous	De novo	Pathogenic	No significant prenatal findings, no intrauterine distress	Full-term vaginal delivery	Seizure [HP:0001250], Intellectual disability [HP:0001249], Global developmental delay [HP:0001263], Autism spectrum disorder [HP:0000729], Attention deficit hyperactivity disorder [HP:0007018]	Pachygyria [HP:0001302], Aplasia/Hypoplasia of the corpus callosum [HP:0007370]
132		Schmidt L, et al.	-	-	Postnatal	-	-	-	-	-	TUBB2A	6:3155143	NM_001069.3	c.292G>A	p.(Gly98Arg)	Heterozygous	De novo	Pathogenic	No significant prenatal findings, no intrauterine distress	Full-term vaginal delivery	Intellectual disability [HP:0001249], Autism spectrum disorder [HP:0000729], Microcephaly [HP:0000252]	Pachygyria [HP:0001302]
133		Schmidt L, et al.	-	-	Postnatal	-	-	-	-	-	TUBB2A	6:3155143	NM_001069.3	c.292G>A	p.(Gly98Arg)	Heterozygous	De novo	Pathogenic	No significant prenatal findings, no intrauterine distress	Full-term vaginal delivery	Seizure [HP:0001250], Intellectual disability, mild [HP:0001256], Hypotonia [HP:0001252]	Pachygyria [HP:0001302], Aplasia/Hypoplasia of the corpus callosum [HP:0007370]
	37204857	Zhi Y, et al.	China	2023	Prenatal	Case	WES	3	3	-	-	-	-	-	-	-	-	-	-	-	-	-
134		Zhi Y, et al.	-	-	Prenatal	-	-	-	-	-	OFD1	X:13767553	NM_003611.3	c.839_840del	p.(Lys280ArgfsTer28)	Heterozygous	De novo	Pathogenic	Lissencephaly [HP:0001339], Aplasia/Hypoplasia of the corpus callosum [HP:0007370], Arachnoid cyst [HP:0100702], Cerebellar vermis hypoplasia [HP:0001320]	Termination of Pregnancy	-	-
135		Zhi Y, et al.	-	-	Prenatal	-	-	-	-	-	CHD7	8:61777629	NM_017780.4	c.8135_8136dup	p.(Gly2713ArgfsTer35)	Heterozygous	De novo	Likely Pathogenic	Lissencephaly [HP:0001339], Aplasia/Hypoplasia of the corpus callosum [HP:0007370], Pulmonary artery stenosis [HP:0004415]	Termination of Pregnancy	-	-
136		Zhi Y, et al.	-	-	Prenatal	-	-	-	-	-	SHH	7:155596325	NM_000193.4	c.641_657del	p.(Leu214ProfsTer103)	Heterozygous	Maternal (intellectual disability)	Likely Pathogenic	Lissencephaly [HP:0001339], Aplasia/Hypoplasia of the corpus callosum [HP:0007370], Arachnoid cyst [HP:0100702], Hypertelorism [HP:0000316]	Termination of Pregnancy	-	-
	38791543	Procopio R, et al.	Italy	2024	Postnatal	Case	WES	3	3	-	-	-	-	-	-	-	-	-	-	-	-	-
137		Procopio R, et al.	-	-	Postnatal	-	-	-	-	-	DCX	X:110644322	NM_001195553.2	c.601A>G	p.(Lys201Glu)	Heterozygous	Maternal	Likely Pathogenic	NA	NA	Seizure [HP:0001250]	Pachygyria [HP:0001302], Subcortical band heterotopia [HP:0032409]
138		Procopio R, et al.	-	-	Postnatal	-	-	-	-	-	DCX	X:110653417	NM_001195553.2	c.210C>G	p.(Tyr70Ter)	Heterozygous	De novo	Pathogenic	NA	NA	Seizure [HP:0001250]	Pachygyria [HP:0001302], Subcortical band heterotopia [HP:0032409]
139		Procopio R, et al.	-	-	Postnatal	-	-	-	-	-	DCX	X:110574171	NM_001195553.2	c.907C>T	p.(Arg303Ter)	Heterozygous	De novo	Pathogenic	NA	NA	Seizure [HP:0001250], Intellectual disability [HP:0001249], Global developmental delay [HP:0001263]	Pachygyria [HP:0001302], Subcortical band heterotopia [HP:0032409]
	39631264	Gutiérrez-Delicado E, et al.	Spain	2024	Postnatal	Case	WES	3	3	-	-	-	-	-	-	-	-	-	-	-	-	-
140		Gutiérrez-Delicado E, et al.	-	-	Postnatal	-	-	-	-	-	DYNC1H1	14:102446851	NM_001376.5	c.925C>T	p.(Arg309Cys)	Heterozygous	NA	Likely Pathogenic	NA	NA	Seizure [HP:0001250], Global developmental delay [HP:0001263], Hypotonia [HP:0001252]	Lissencephaly [HP:0001339], Pachygyria [HP:0001302], Ventriculomegaly [HP:0002119], Aplasia/Hypoplasia of the corpus callosum [HP:0007370], Hypoplasia of the pons [HP:0012110], Wide cavum septum pellucidum [HP:0034964]
141		Gutiérrez-Delicado E, et al.	-	-	Postnatal	-	-	-	-	-	DYNC1H1	14:102498741	NM_001376.5	c.10016G>A	p.(Arg3339His)	Heterozygous	NA	Pathogenic	NA	NA	Seizure [HP:0001250], Global developmental delay [HP:0001263], Hypotonia [HP:0001252], Microcephaly [HP:0000252]	Lissencephaly [HP:0001339], Pachygyria [HP:0001302],Subcortical band heterotopia [HP:0032409], Aplasia/Hypoplasia of the corpus callosum [HP:0007370], Hypoplasia of the pons [HP:0012110]
142		Gutiérrez-Delicado E, et al.	-	-	Postnatal	-	-	-	-	-	DYNC1H1	14:102499473	NM_001376.5	c.10151G>A	p.(Arg3384Gln)	Heterozygous	De novo	Pathogenic	NA	NA	Seizure [HP:0001250], Global developmental delay [HP:0001263], Hypotonia [HP:0001252], Microcephaly [HP:0000252]	Lissencephaly [HP:0001339], Pachygyria [HP:0001302],Subcortical band heterotopia [HP:0032409], Ventriculomegaly [HP:0002119], Aplasia/Hypoplasia of the corpus callosum [HP:0007370], Cerebellar vermis hypoplasia [HP:0001320]
	37880421	Uctepe E, et al.	Turkey	2024	Postnatal	Case	WES	3	3	-	-	-	-	-	-	-	-	-	-	-	-	-
143		Uctepe E, et al.	-	-	Postnatal	-	-	-	-	-	CASP2	7:143001804	NM_032982.4	c.1156del	p.(Tyr386ThrfsTer25)	Homozygous	Paternal+Maternal	Pathogenic	NA	NA	Intellectual disability [HP:0001249], Abnormality of the face [HP:0000271]	Pachygyria [HP:0001302]
144		Uctepe E, et al.	-	-	Postnatal	-	-	-	-	-	CASP2	7:142988688, 7:142997145	NM_032982.4	c.130C>T, c.876+1G>T	p.(Arg44Ter), NA	Compound Heterozygous	Paternal, Maternal	Pathogenic	NA	NA	Seizure [HP:0001250], Global developmental delay [HP:0001263], Hypotonia [HP:0001252]	Pachygyria [HP:0001302]
145		Uctepe E, et al.	-	-	Postnatal	-	-	-	-	-	CASP2	7:143001823	NM_032982.4	c.1174C>T	p.(Gln392Ter)	Homozygous	Paternal+Maternal	Pathogenic	NA	NA	Seizure [HP:0001250], Global developmental delay [HP:0001263]	Pachygyria [HP:0001302], Hydrocephalus [HP:0000238]
	32827036	Jayakody H, et al.	United States	2020	Postnatal	Case	WES	3	3	-	-	-	-	-	-	-	-	-	-	-	-	-
146		Jayakody H, et al.	-	-	Postnatal	-	-	-	-	-	LAMA2	6:129571294	NM_000426.4	c.1823_1824del	p.(Tyr608Ter)	Homozygous	De novo	Pathogenic	No significant prenatal findings, no intrauterine distress	Full-term vaginal delivery	Seizure [HP:0001250], Global developmental delay [HP:0001263], Hypotonia [HP:0001252], Scoliosis [HP:0002650], Laryngomalacia [HP:0001601]	Lissencephaly [HP:0001339], Hypoplasia of the pons [HP:0012110], Cerebellar vermis hypoplasia [HP:0001320]
147		Jayakody H, et al.	-	-	Postnatal	-	-	-	-	-	LAMA2	6:129511462, 6:129802567	NM_000426.4	c.1580G>A, c.7732C>T	p.(Cys527Tyr), p.(Arg2578Ter)	Compound Heterozygous	Paternal, Maternal	Pathogenic	No significant prenatal findings, no intrauterine distress	Full-term vaginal delivery	Global developmental delay [HP:0001263], Hypotonia [HP:0001252], Scoliosis [HP:0002650], Hip dysplasia [HP:0001385]	Lissencephaly [HP:0001339]
148		Jayakody H, et al.	-	-	Postnatal	-	-	-	-	-	LAMA2	6:129674473, 6:129802567	NM_000426.4	c.4692_4695dup, c.7732C>T	p.(Arg1566CysfsTer13), p.(Arg2578Ter)	Compound Heterozygous	Paternal, Maternal	Pathogenic	No significant prenatal findings, no intrauterine distress	Preterm	Global developmental delay [HP:0001263], Hypotonia [HP:0001252]	Lissencephaly [HP:0001339], Cerebellar dysplasia [HP:0007033]
	30706430	Zombor M, et al.	Hungary	2019	Postnatal	Case	WES	2	2	-	-	-	-	-	-	-	-	-	-	-	-	-
149		Zombor M, et al.	-	-	Postnatal	-	-	-	-	-	WDR62	19:36558314	NM_001083961.2	c.668T>C	p.(Phe223Ser)	Homozygous	Paternal+Maternal	Pathogenic	No significant prenatal findings, no intrauterine distress	Full-term cesarean section	Seizure [HP:0001250], Global developmental delay [HP:0001263], Intellectual disability [HP:0001249], Microcephaly [HP:0000252]	Pachygyria [HP:0001302], Aplasia/Hypoplasia of the corpus callosum [HP:0007370], Ventriculomegaly [HP:0002119]
150		Zombor M, et al.	-	-	Postnatal	-	-	-	-	-	WDR62	19:36558314	NM_001083961.2	c.668T>C	p.(Phe223Ser)	Homozygous	Paternal+Maternal	Pathogenic	No significant prenatal findings, no intrauterine distress	Full-term cesarean section (bradycardia)	Seizure [HP:0001250], Global developmental delay [HP:0001263], Intellectual disability [HP:0001249], Microcephaly [HP:0000252]	Pachygyria [HP:0001302], Ventriculomegaly [HP:0002119]
	38045215	Gao C, et al.	China	2023	Postnatal	Case	WES	2	2	-	-	-	-	-	-	-	-	-	-	-	-	-
151		Gao C, et al.	-	-	Postnatal	-	-	-	-	-	DCX	X:110644355	NM_001195553.2	c.568A>G	p.(Lys190Glu)	Heterozygous	De novo	Likely Pathogenic	No significant prenatal findings, no intrauterine distress	Full-term delivery	Global developmental delay [HP:0001263], Hypotonia [HP:0001252], Abnormality of the face [HP:0000271]	Subcortical band heterotopia [HP:0032409], Polymicrogyria [HP:0002126]
152		Gao C, et al.	-	-	Postnatal	-	-	-	-	-	DCX	X:110574264	NM_001195553.2	c.814C>T	p.(Arg272Ter)	Heterozygous	De novo	Pathogenic	No significant prenatal findings, no intrauterine distress	Full-term delivery	Seizure [HP:0001250], Global developmental delay [HP:0001263]	Subcortical band heterotopia [HP:0032409]
	35892608	Hung KL, et al.	Taiwan, China	2022	Postnatal	Case	WES	2	2	-	-	-	-	-	-	-	-	-	-	-	-	-
153		Hung KL, et al.	-	-	Postnatal	-	-	-	-	-	TUBB2B	6:3225694	NM_178012.5	c.629T>A	p.(Ile210Asn)	Heterozygous	De novo	Pathogenic	Ventriculomegaly [HP:0002119]	NA	Seizure [HP:0001250], Global developmental delay [HP:0001263], Megacolon [HP:6000852]	Pachygyria [HP:0001302], Aplasia/Hypoplasia of the corpus callosum [HP:0007370], Ventriculomegaly [HP:0002119], Polymicrogyria [HP:0002126]
154		Hung KL, et al.	-	-	Postnatal	-	-	-	-	-	TUBB2B	6:3225694	NM_178012.5	c.629T>A	p.(Ile210Asn)	Heterozygous	De novo	Pathogenic	No significant prenatal findings, no intrauterine distress	NA	Seizure [HP:0001250], Global developmental delay [HP:0001263]	Lissencephaly [HP:0001339], Aplasia/Hypoplasia of the corpus callosum [HP:0007370], Ventriculomegaly [HP:0002119]
	32100459	Barrie ES, et al.	United States	2020	Postnatal	Case	WES	2	2	-	-	-	-	-	-	-	-	-	-	-	-	-
155		Barrie ES, et al.	-	-	Postnatal	-	-	-	-	-	CEP55	10:93528032, 10:93500121	NM_001127182.2	c.1274C>A, c.70G>A	p.(Ser425Ter), p.(Glu24Lys)	Compound Heterozygous	NA	Pathogenic, Uncertain Significance	Microcephaly [HP:0000252]	Full-term vaginal delivery	Microcephaly [HP:0000252], Cryptorchidism [HP:0000028], Toe syndactyly [HP:0001770]	Pachygyria [HP:0001302], Polymicrogyria [HP:0002126]
156		Barrie ES, et al.	-	-	Postnatal	-	-	-	-	-	CEP55	10:93519809	NM_001127182.2	c.1191+2T>C	NA	Homozygous	NA	Likely Pathogenic	Microcephaly [HP:0000252]	Low birth weight	Global developmental delay [HP:0001263], Intellectual disability [HP:0001249], Microcephaly [HP:0000252]	Lissencephaly [HP:0001339]
157	38284444	Yi S, et al.	China	2024	Prenatal	Case	WES	1	1	-	MAST1	19:12958792	NM_014975.3	c.695T>C	p.(Leu232Pro)	Heterozygous	De novo	Likely Pathogenic	Lissencephaly [HP:0001339], Bilateral ventriculomegaly [HP:0002119], Thick corpus callosum [HP:0007074], Cortical dysplasia [HP:0002539]	Termination of Pregnancy	NA	NA
158	37804319	Chevrollier A, et al.	France	2024	Prenatal	Case	WGS	1	1	-	MFN2	1:12066320	NM_014874.4	c.1717-274_1734del	NA	Homozygous	Paternal+Maternal	Likely Pathogenic	Lissencephaly [HP:0001339], Subependymal cysts [HP:0002416], Abnormality of limbs [HP:0040064], Ventriculomegaly [HP:0002119], Cerebellar hypoplasia [HP:0001321]	Termination of Pregnancy	NA	NA
159	30585108	Wang H, et al.	China	2019	Prenatal	Case	WES	1	1	-	TUBB2B	6:3225461	NM_178012.5	c.862G>A	p.(Glu288Lys)	Heterozygous	De novo	Likely Pathogenic	Pachygyria [HP:0001302], Agenesis of corpus callosum [HP:0001274], Ventriculomegaly [HP:0002119], Dilated fourth ventricle [HP:0002198], Enlarged posterior fossa [HP:0005445]	Termination of Pregnancy	NA	NA
160	33026665	Shi X, et al.	China	2021	Prenatal	Case	CMA	1	1	-	del17p13.3	17p13.3(525-2776809)×1	NA	NA	NA	NA	De novo	Pathogenic	Lissencephaly [HP:0001339], Ventriculomegaly [HP:0002119]	Termination of Pregnancy	NA	NA
161	33423263	Duan F et al.	China	2021	Prenatal	Case	WES	1	1	-	del17p13.3	17p13.3p13.2(1-2588909)×1	NA	NA	NA	NA	NA	Pathogenic	Lissencephaly [HP:0001339], Ventriculomegaly [HP:0002119], Subependymal cysts [HP:0002416], Spina bifida [HP:0002414], Polyhydramnios [HP:0001561]	Termination of Pregnancy	NA	NA
162	39709006	Chen J, et al.	China	2025	Postnatal	Case	WGS	1	1	-	PAFAH1B1	17p13.3p13.2(g.2562761_3581978inv)	NA	NA	NA	Heterozygous	De novo	Pathogenic	No significant prenatal findings, no intrauterine distress. Maternal influenza infection at 25 weeks of gestation [HP:0030244]	Full-term cesarean section	Seizure [HP:0001250], Global developmental delay [HP:0001263]	Pachygyria [HP:0001302]
163	38617375	Ying Eng N, et al.	United States	2024	Postnatal	Case	WES	1	1	-	PAFAH1B1	17:2573462	NM_000430.4	c.405G>A	p.(Trp135Ter)	Heterozygous	De novo	Pathogenic	No significant prenatal findings, no intrauterine distress	Full-term vaginal delivery	Seizure [HP:0001250], Global developmental delay [HP:0001263]	Lissencephaly [HP:0001339]
164	39724270	Karatas E, et al.	Turkey	2024	Postnatal	Case	WES	1	1	-	CAMSAP1	9:138719323	NM_015447.4	c.1153C>T	p.(Gln385Ter)	Homozygous	Paternal+Maternal	Likely Pathogenic	No significant prenatal findings, no intrauterine distress	Preterm	4 months onset: Seizure [HP:0001250], Microcephaly [HP:0000252], Scoliosis [HP:0002650], Abnormality of the face [HP:0000271]	Pachygyria [HP:0001302], Aplasia/Hypoplasia of the corpus callosum [HP:0007370], Dysgenesis of the basal ganglia [HP:0025102], Aplasia/Hypoplasia of the brainstem [HP:0007362], Cerebellar atrophy [HP:0001272], Dysgenesis of the thalamus [HP:0025099]
164		-	-	-	Postnatal	-	-	-	-	-	NBEA	13:36129184	NM_001385012.1	c.6867G>A	p.(Trp2289Ter)	Heterozygous	De novo	Pathogenic	NA	NA	NA	NA
165	39639254	Kim JW, et al.	Republic of Korea	2024	Postnatal	Case	WES	1	1	-	ACTG1	17:79478514	NM_001614.5	c.502G>T	p.(Gly168Cys)	Heterozygous	De novo	Likely Pathogenic	NA	NA	Global developmental delay [HP:0001263], Intellectual disability [HP:0001249], Hearing impairment [HP:0000365], Ptosis [HP:0000508], Iris coloboma [HP:0000612], Retinal coloboma [HP:0000480]	Pachygyria [HP:0001302]
166	39634241	Pal S, et al.	India	2024	Postnatal	Case	WGS	1	1	-	TUBGCP6	22:50659116-50659521,22:50656429	NM_020461.4	NA, c.5275_5285del	NA, p.(Pro1759AlafsTer68)	Compound Heterozygous	Maternal, Paternal	Pathogenic, Pathogenic	No significant prenatal findings, no intrauterine distress	Full-term vaginal delivery (very low birth weight 1450g)	Global developmental delay [HP:0001263], Intellectual disability [HP:0001249], Microcephaly [HP:0000252], Attention deficit hyperactivity disorder [HP:0007018], Aggressive behavior [HP:0000718], Self-mutilation [HP:0000742], Abnormality of the face [HP:0000271]	Lissencephaly [HP:0001339], Pachygyria [HP:0001302], Aplasia/Hypoplasia of the cerebrum [HP:0007364], Periventricular nodular heterotopia [HP:0032388], Ventriculomegaly [HP:0002119], Aplasia/Hypoplasia of the corpus callosum [HP:0007370]
167	39604887	Shirvan BB, et al.	Iran	2024	Postnatal	Case	WES	1	1	-	PEX6	6:42934365	NM_000287.4	c.1992G>C	p.(Glu664Asp)	Homozygous	Paternal+Maternal	Likely Pathogenic	No significant prenatal findings, no intrauterine distress	Full-term vaginal delivery	Seizure [HP:0001250], Intellectual disability [HP:0001249], Global developmental delay [HP:0001263], Autism spectrum disorder [HP:0000729], Abnormality of the face [HP:0000271]	Pachygyria [HP:0001302]
168	39202391	Saidin A, et al.	Australia	2024	Postnatal	Case	WES	1	1	-	TUBA1A	12:49579301	NM_006009.4	c.848A>G	p.(His283Arg)	Heterozygous	De novo	Pathogenic	Ventriculomegaly [HP:0002119]	Elective cesarean section at 34 weeks	Seizure [HP:0001250], Hypotonia [HP:0001252], Macrocephaly [HP:0000256], Respiratory insufficiency [HP:0002093], Micropenis [HP:0000054], Death in childhood [HP:0003819]	Lissencephaly [HP:0001339], Ventriculomegaly [HP:0002119], Cerebellar vermis hypoplasia [HP:0001320], Cerebellar hypoplasia [HP:0001321]
169	39217491	Song C, et al.	China	2024	Postnatal	Case	WES	1	1	-	ADGRG1	16:57689323, 16:57693407	NM_201525.4	c.781G>T, c.1369A>C	p.(Glu261Ter), p.(Ser457Arg)	Compound Heterozygous	Maternal, Paternal	Likely Pathogenic, Likely Pathogenic	No significant prenatal findings, no intrauterine distress	NA	Seizure [HP:0001250]	Pachygyria [HP:0001302]
170	38448025	Liu J, et al.	China	2024	Postnatal	Case	WES	1	1	-	TBR1	2:162280277	NM_006593.4	c.1589_1595dup	p.(Gly533LeufsTer143)	Heterozygous	De novo	Pathogenic	No significant prenatal findings, no intrauterine distress	NA	Seizure [HP:0001250], Intellectual disability [HP:0001249], Global developmental delay [HP:0001263], Autism spectrum disorder [HP:0000729]	Pachygyria [HP:0001302]
171	37643961	Guo J, et al.	China	2023	Postnatal	Case	WES	1	1	-	ARX	X:25031163	NM_139058.3	c.945_948del	p.(Gly316AlafsTer8)	Hemizygous	De novo	Likely Pathogenic	No significant prenatal findings, no intrauterine distress, meconium stained amniotic fluid [HP:0012420]	NA	Seizure [HP:0001250], Micropenis [HP:0000054], Acute respiratory distress syndrome [HP:0033677]	Lissencephaly [HP:0001339]
172	37903666	Wu WC. et al.	China	2024	Postnatal	Case	WES	1	1	-	DYNC1H1	14:102449497	NM_001376.5	c.1103G>C	p.(Arg368Pro)	Heterozygous	De novo	Likely Pathogenic	NA	NA	4 months onset: Seizure [HP:0001250], Infantile spasms (West syndrome) [HP:0012469]	Pachygyria [HP:0001302]
173	37621218	Leduc-Pessah H, et al.	Canada	2023	Postnatal	Case	WES	1	1	-	CEP85L	6:118953652	NM_001042475.3	c.196A>G	p.(Thr66Ala)	Heterozygous	Maternal	Pathogenic	No significant prenatal findings, no intrauterine distress	Full-term vaginal delivery	Seizure [HP:0001250], Global developmental delay [HP:0001263], Intellectual disability [HP:0001249]	Pachygyria [HP:0001302]
174	37057673	Reijnders MRF, et al.	Netherlands	2023	Postnatal	Case	WES	1	1	-	RRAGC	1:39322723	NM_022157.4	c.269C>A	p.(Thr90Asn)	Heterozygous	NA	Pathogenic	No significant prenatal findings, no intrauterine distress	Preterm delivery at 30+4 weeks with premature rupture of membranes	Ventricular septal defect [HP:0001629],Abnormal cardiac ventricular function [HP:0030872], Death in childhood [HP:0003819]	Pachygyria [HP:0001302]
175	36800618	Liu M, et al.	China	2023	Postnatal	Case	WES	1	1	-	PAFAH1B1	17:2577499	NM_000430.4	c.817C>T	p.(Arg273Ter)	Heterozygous	De novo	Pathogenic	Bilateral talipes equinovarus [HP:0001776], Ventricular septal defect [HP:0001629]	Full-term vaginal delivery	Seizure [HP:0001250], Global developmental delay [HP:0001263]	Pachygyria [HP:0001302], Ventriculomegaly [HP:0002119]
176	35315043	Cheng S, et al.	China	2022	Postnatal	Case	WES	1	1	-	KIF2A	5:61657148	NM_001098511.2	c.952G>A	p.(Gly318Arg)	Heterozygous	De novo	Likely Pathogenic	Cerebral hypoplasia [HP:0006872]	NA	Global developmental delay [HP:0001263], Spastic paraplegia [HP:0001258]	Pachygyria [HP:0001302]
177	35316582	Lo HY, et al.	Hong Kong, China	2022	Postnatal	Case	WES	1	1	-	SATB2	2:200173668	NM_001172509.2	c.1555G>A	p.(Glu519Lys)	Heterozygous	De novo	Likely Pathogenic	No significant prenatal findings, no intrauterine distress	Emergency cesarean section at 28 weeks due to severe preeclampsia	Seizure [HP:0001250], Global developmental delay [HP:0001263], Pathologic fracture[HP:0002756]	Pachygyria [HP:0001302], Aplasia/Hypoplasia of the corpus callosum [HP:0007370], Ventriculomegaly [HP:0002119]
178	35221876	Türkyılmaz A, et al.	Turkey	2022	Postnatal	Case	WES	1	1	-	ASPM	1:197070589	NM_018136.5	c.7792C>T	p.(Gln2598Ter)	Homozygous	Paternal+Maternal	Likely Pathogenic	Microcephaly [HP:0000252]	Full-term vaginal delivery	Seizure [HP:0001250], Intellectual disability [HP:0001249], Microcephaly [HP:0000252]	Pachygyria [HP:0001302], Ventriculomegaly [HP:0002119]
179	35896821	Abdel-Salam GMH, et al.	Egypt	2022	Postnatal	Case	WES	1	1	-	BICD2	9:95526798	NM_001003800.2	c.229C>T	p.(Gln77Ter)	Homozygous	Paternal+Maternal	Likely Pathogenic	Intrauterine growth retardation [HP:0001511]	Full-term vaginal delivery	Seizure [HP:0001250], Intellectual disability [HP:0001249], Microcephaly [HP:0000252], Abnormality of the face [HP:0000271]	Pachygyria [HP:0001302], Ventriculomegaly [HP:0002119], Aplasia/Hypoplasia of the corpus callosum [HP:0007370], Cerebellar hypoplasia [HP:0001321]
180	36100855	Simoes C, et al.	Uruguay	2022	Postnatal	Case	WGS	1	1	-	PAFAH1B1	17:2577362	NM_000430.4	c.681dup	p.(Lys228GlufsTer28)	Heterozygous	De novo	Pathogenic	No significant prenatal findings, no intrauterine distress	Preterm	Seizure [HP:0001250], Global developmental delay [HP:0001263], Intellectual disability [HP:0001249], Microcephaly [HP:0000252]	Lissencephaly [HP:0001339]
181	36553645	Correia-Costa GR, et al.	Brazil	2022	Postnatal	Case	WES	1	1	-	ASPM	1:197074207	NM_018136.5	c.4174C>T	p.(Arg1392Ter)	Homozygous	Paternal+Maternal	Pathogenic	Intrauterine growth retardation [HP:0001511], Microcephaly [HP:0000252], Oligohydramnios [HP:0001562]	Full-term cesarean section	2 months onset: Global developmental delay [HP:0001263], Microcephaly [HP:0000252], Chronic kidney disease [HP:0012622], Renal Fanconi syndrome [HP:0001994]	Lissencephaly [HP:0001339]
181		-	-	-	Postnatal	-	-	-	-	-	CTNS	17:3558567	NM_004937.3	c.382C>T	p.(Gln128Ter)	Homozygous	Paternal+Maternal	Pathogenic	NA	NA	NA	NA
182	30100227	Shi CH, et al.	China	2019	Postnatal	Case	WES	1	1	-	PAFAH1B1	17:2573469	NM_000430.4	c.412G>A	p.(Glu138Lys)	Heterozygous	Maternal (intellectual disability)	Pathogenic	No significant prenatal findings, no intrauterine distress	Full-term vaginal delivery	Seizure [HP:0001250], Intellectual disability [HP:0001249], Global developmental delay [HP:0001263]	Pachygyria [HP:0001302]
183	30144370	De Vita D, et al.	Italy	2018	Postnatal	Case	WES	1	1	-	PAFAH1B1	17:2576035	NM_000430.4	c.655T>A	p.(Trp219Arg)	Heterozygous	Maternal (intellectual disability)	Pathogenic	No significant prenatal findings, no intrauterine distress	Full-term vaginal delivery	Seizure [HP:0001250], Intellectual disability [HP:0001249], Global developmental delay [HP:0001263]	Pachygyria [HP:0001302]
184	30268909	Vegas N, et al.	France	2018	Postnatal	Case	WES	1	1	-	TBR1	2:162280263	NM_006593.4	c.1588_1594dup	p.(Thr532ArgfsTer144)	Heterozygous	De novo	Pathogenic	No significant prenatal findings, no intrauterine distress	Full-term vaginal delivery	2 months onset: Global developmental delay [HP:0001263], Hypotonia [HP:0001252], Autism spectrum disorder [HP:0000729]	Pachygyria [HP:0001302], Ventriculomegaly [HP:0002119], Aplasia/Hypoplasia of the corpus callosum [HP:0007370]
185	32944789	Zhang YW, et al.	China	2021	Postnatal	Case	WES	1	1	-	OFD1	X:13764519	NM_003611.3	c.599T>C	p.(Leu200Pro)	Hemizygous	Maternal	Pathogenic	No significant prenatal findings, no intrauterine distress	Full-term vaginal delivery	Intellectual disability [HP:0001249], Global developmental delay [HP:0001263]	Pachygyria [HP:0001302], Cerebellar vermis hypoplasia [HP:0001320]
186	33506645	Hatano M, et al.	Japan	2021	Postnatal	Case	WES	1	1	-	KIF2A	5:61659557	NM_001098511.3	c.1298C>A	p.(Ser433Tyr)	Heterozygous	De novo	Pathogenic	No significant prenatal findings, no intrauterine distress	Full-term vaginal delivery (diagnosed with hypospadias at birth )	Seizure [HP:0001250], Global developmental delay [HP:0001263]	Pachygyria [HP:0001302], Ventriculomegaly [HP:0002119]
187	33880059	Guo YX, et al.	China	2021	Postnatal	Case	WES	1	1	-	HCFC1	X:153219113	NM_005334.3	c.4442C>T	p.(Thr1481Met)	Hemizygous	Maternal	Likely Pathogenic	NA	NA	Intellectual disability, moderate [HP:0002342]	Pachygyria [HP:0001302]
188	33977792	Bayram N, et al.	Turkey	2021	Postnatal	Case	WES	1	1	-	CRPPA	7:16460731	NM_001101426.4	c.217G>T	p.(Glu73Ter)	Homozygous	Paternal+Maternal	Pathogenic	Agenesis of corpus callosum [HP:0001274]	Full-term vaginal delivery	Seizure [HP:0001250], Hypotonia [HP:0001252], Acute respiratory distress syndrome [HP:0033677], Cataract [HP:0000518], Primary congenital glaucoma [HP:0008007], Death in childhood [HP:0003819], Hypoplasia of the iris[HP:0007676]	Lissencephaly [HP:0001339], Polymicrogyria [HP:0002126], Occipital encephalocele [HP:0002085], Cerebellar vermis hypoplasia [HP:0001320], Hydrocephalus [HP:0000238], Aplasia/Hypoplasia of the corpus callosum [HP:0007370]
189	34092403	Matsumoto A, et al.	Japan	2021	Postnatal	Case	WES	1	1	-	DYNC1H1	14:102469022	NM_001376.5	c.4691A>T	p.(Glu1564Val)	Heterozygous	De novo	Pathogenic	No significant prenatal findings, no intrauterine distress	Full-term vaginal delivery	2 months onset: Seizure [HP:0001250], Intellectual disability [HP:0001249]	Pachygyria [HP:0001302]
190	34202629	Peluso F, et al.	Italy	2021	Postnatal	Case	WES	1	1	-	KATNB1	16:57755239	NM_005886.3	c.1416+1del	NA	Homozygous	De novo	Pathogenic	No significant prenatal findings, no intrauterine distress	Full-term vaginal delivery	Global developmental delay [HP:0001263], Intellectual disability [HP:0001249], Microcephaly [HP:0000252], Abnormality of the face [HP:0000271]	Pachygyria [HP:0001302]
191	34440382	Contrò G, et al.	Italy	2021	Postnatal	Case	WES	1	1	-	CEP85L	6:118953615	NM_001042475.3	c.232+1delG	NA	Heterozygous	De novo	Pathogenic	Ventriculomegaly [HP:0002119]	Full-term vaginal delivery	Global developmental delay [HP:0001263], Hypotonia [HP:0001252]	Lissencephaly [HP:0001339], Ventriculomegaly [HP:0002119]
192	28966590	Geiger JT, et al.	United States	2017	Postnatal	Case	WES	1	1	-	TUBB2B	6:3225601	NM_178012.5	c.722G>A	p.(Arg241His)	Heterozygous	De novo	Likely Pathogenic	NA	NA	Intellectual disability [HP:0001249], Attention deficit hyperactivity disorder [HP:0007018]	Lissencephaly [HP:0001339], Pachygyria [HP:0001302], Cerebellar vermis hypoplasia [HP:0001320]
193	27331017	Hertecant J, et al.	United Arab Emirates	2016	Postnatal	Case	WES	1	1	-	DYNC1H1	14:102504861	NM_001376.5	c.10973G>A	p.(Gly3658Glu)	Heterozygous	De novo	Likely Pathogenic	Hydrocephalus [HP:0000238], Agenesis of corpus callosum [HP:0001274]	Full-term vaginal delivery	Seizure [HP:0001250], Global developmental delay [HP:0001263], Intellectual disability [HP:0001249], Microcephaly [HP:0000252], Bilateral talipes equinovarus [HP:0001776], Cataract [HP:0000518]	Lissencephaly [HP:0001339], Pachygyria [HP:0001302], Gray matter heterotopia [HP:0002282], Aplasia/Hypoplasia of the corpus callosum [HP:0007370]
194	28686357	Harel T, et al.	Israel	2017	Prenatal	Case	WES	1	1	-	CRADD	12:94072598	NM_003805.5	c.52_59del	p.(Ala18IlefsTer47)	Homozygous	Paternal+Maternal	Pathogenic	Lissencephaly [HP:0001339], Ventriculomegaly [HP:0002119]	Termination of Pregnancy	NA	NA
195	23583063	Jang MA, et al.	Republic of Korea	2013	Postnatal	Case	WES	1	1	-	DCX	X:110644258	NM_001195553.2	c.665C>T	p.(Thr222Ile)	Heterozygous	De novo	Pathogenic	Ventriculomegaly [HP:0002119]	Full-term vaginal delivery	Seizure [HP:0001250], Global developmental delay [HP:0001263]	Lissencephaly [HP:0001339], Subcortical band heterotopia [HP:0032409]
196	23933666	Ueda H, et al.	Japan	2014	Postnatal	Case	WES	1	1	-	del17p13.3	17p13.3(47546-2504386)×1	NA	NA	NA	NA	NA	Pathogenic	Intrauterine growth retardation [HP:0001511]	Full-term vaginal delivery	Meningocele [HP:0002435], Scoliosis [HP:0002650], Talipes equinovarus [HP:0001762], Anal atresia [HP:0002023], Micropenis [HP:0000054], Cryptorchidism [HP:0000028], Micrognathia [HP:0000347], Ventricular septal defect [HP:0001629], Death in childhood [HP:0003819]	Lissencephaly [HP:0001339]
197	31630790	Mitani T, et al.	Turkey	2019	Postnatal	Case	WES	1	1	-	TUBGCP2	10:135106570	NM_006659.4	c.997C>T	p.(Arg333Cys)	Homozygous	Paternal+Maternal	Pathogenic	NA	NA	Seizure [HP:0001250], Global developmental delay [HP:0001263], Autism spectrum disorder [HP:0000729], Abnormality of the face [HP:0000271]	Pachygyria [HP:0001302], Aplasia/Hypoplasia of the corpus callosum [HP:0007370]
198	10.11855/j.issn.0577-7402.0561.2024.0418	Zhang S et al.	China	2024	Postnatal	Case	WES	1	1	-	DYNC1H1	14:102446800	NM_001376.5	c.874C>T	p.(Arg292Trp)	Heterozygous	De novo	Pathogenic	No significant prenatal findings, no intrauterine distress	Full-term vaginal delivery	5 months onset:Seizure [HP:0001250], Inability to walk [HP:0002540]	Pachygyria [HP:0001302]
199	25053001	Shimojima K, et al.	Japan	2014	Postnatal	Case	WES	1	1	-	TUBA1A	12:49580541	NM_006009.4	c.79G>C	p.(Glu27Gln)	Heterozygous	De novo	Likely Pathogenic	Microcephaly [HP:0000252]	Full-term vaginal delivery	Microcephaly [HP:0000252]	Pachygyria [HP:0001302], Ventriculomegaly [HP:0002119]
200	10.1055/s-0038-1677489.	Ou et al.	China	2020	Postnatal	Case	WES	1	1	-	PAFAH1B1	17:2570358	NM_000430.4	c.265C>T	p.(Arg89Ter)	Heterozygous	De novo	Pathogenic	No significant prenatal findings, no intrauterine distress	Full-term vaginal delivery	Seizure [HP:0001250], Global developmental delay [HP:0001263], Cerebral palsy [HP:0100021]	Lissencephaly [HP:0001339], Pachygyria [HP:0001302]
201	10.1159/000543054	Şenol, H. B., et al.	Turkey	2024	Postnatal	Case	WES	1	1	-	HERC2	15:28446673	NM_004667.6	c.7645C>T	p.(Gln2549Ter)	Homozygous	Paternal+Maternal	Likely Pathogenic	No significant prenatal findings, no intrauterine distress	Full-term vaginal delivery	Seizure [HP:0001250], Global developmental delay [HP:0001263], Hypotonia [HP:0001252], Abnormality of the face [HP:0000271]	Pachygyria [HP:0001302], Aplasia/Hypoplasia of the corpus callosum [HP:0007370], Brain atrophy [HP:0012444]
202	35088241	Ji C, et al.	China	2022	Postnatal	Case	WES	1	1	-	DYNC1H1	14:102446857	NM_001376.5	c.931C>T	p.(His311Tyr)	Heterozygous	De novo	Likely Pathogenic	No significant prenatal findings, no intrauterine distress	Full-term vaginal delivery	Seizure [HP:0001250], Intellectual disability [HP:0001249]	Pachygyria [HP:0001302]
203	37879138	Igreja L, et al.	Portugal	2023	Postnatal	Case	WES	1	1	-	RELN	7:103202301	NM_005045.4	c.5310G>A	p.(Trp1770Ter)	Homozygous	De novo	Pathogenic	Increased nuchal translucency [HP:0010880], fetal choroid plexus cysts [HP:0011426]	Full-term vaginal delivery	Seizure [HP:0001250], Global developmental delay [HP:0001263], Hypotonia [HP:0001252]	Lissencephaly [HP:0001339], Ventriculomegaly [HP:0002119], Cerebellar hypoplasia [HP:0001321]
204	10.4103/jpn.jpn_42_22	Kotechaa U, et al.	India	2023	Postnatal	Case	WES	1	1	-	KIF5C	2:149686897	NM_004522.3	c.265T>C	p.(Ser89Pro)	Heterozygous	De novo	Likely Pathogenic	No significant prenatal findings, no intrauterine distress	Full-term vaginal delivery	Seizure [HP:0001250], Global developmental delay [HP:0001263], Autism spectrum disorder [HP:0000729]	Pachygyria [HP:0001302], Aplasia/Hypoplasia of the corpus callosum [HP:0007370]
205	30961548	Borisovna KO, et al.	Russia	2019	Postnatal	Case	WES	1	1	-	POMGNT1	1:46657769, 1:46661719	NM_017739.4	c.1539+1G>A, c.385C>T	NA, p.(Arg129Trp)	Compound Heterozygous	Paternal, Maternal	Pathogenic, Likely Pathogenic	No significant prenatal findings, no intrauterine distress	Full-term cesarean section	Global developmental delay [HP:0001263], Hypotonia [HP:0001252], Pes valgus [HP:0008081], High myopia[HP:0011003]	Pachygyria [HP:0001302], Ventriculomegaly [HP:0002119], Aplasia/Hypoplasia of the corpus callosum [HP:0007370], Polymicrogyria [HP:0002126]
206	35031939	Aryan H, et al.	Iran	2022	Postnatal	Case	WES	1	1	-	WDR62	19:36575602	NM_001083961.2	c.1598A>G	p.(His533Arg)	Homozygous	Paternal+Maternal	Likely Pathogenic	No significant prenatal findings, no intrauterine distress	Full-term vaginal delivery	Seizure [HP:0001250], Intellectual disability [HP:0001249], Global developmental delay [HP:0001263], Microcephaly [HP:0000252]	Pachygyria [HP:0001302], Polymicrogyria [HP:0002126], Heterotopia [HP:0002282]
207	32665036	Tsai MH, et al.	Taiwan, China	2020	Postnatal	Case	WES	1	1	-	BICD2	9:95477681	NM_001003800.2	c.2323A>T	p.(Lys775Ter)	Heterozygous	De novo	Pathogenic	Ventriculomegaly [HP:0002119]	Full-term vaginal delivery	Global developmental delay [HP:0001263], Microcephaly [HP:0000252], Hypotonia [HP:0001252]	Lissencephaly [HP:0001339], Subcortical band heterotopia [HP:0032409]
208	10.3969/j.issn.1000-3606.2016.06.012	Jiang J et al.	China	2016	Postnatal	Case	WES	1	1	-	PAFAH1B1	17:2570324	NM_000430.4	c.232del	p.(Glu78AsnfsTer27)	Heterozygous	De novo	Pathogenic	No significant prenatal findings, no intrauterine distress	Full-term vaginal delivery	Seizure [HP:0001250]	Lissencephaly [HP:0001339]
209	36168972	Rosado Santos R, et al.	Portugal	2023	Postnatal	Case	WES	1	1	-	COQ2	4:84188862, 4:84194751	NM_001358921.2	c.827del, c.440G>A	p.(Lys276SerfsTer15), p.(Arg147His)	Compound Heterozygous	Paternal+Maternal	Pathogenic, Likely Pathogenic	Intrauterine growth retardation [HP:0001511], Oligohydramnios [HP:0001562], Hyperechogenic kidneys [HP:0004719], Abnormal cortical gyration [HP:0002536]	Full-term vaginal delivery	Abnormality of the face [HP:0000271], Talipes equinovarus [HP:0001762], Death in childhood [HP:0003819]	Lissencephaly [HP:0001339], Aplasia/Hypoplasia of the corpus callosum [HP:0007370]
210	35017693	Schröter J, et al.	Germany	2022	Postnatal	Case	WES	1	1	-	TUBA1A	12:49579628	NM_006009.4	c.521C>T	p.(Ala174Val)	Heterozygous	De novo	Pathogenic	NA	NA	Seizure [HP:0001250], Global developmental delay [HP:0001263], Microcephaly [HP:0000252]	Pachygyria [HP:0001302], Subcortical band heterotopia [HP:0032409], Cerebellar hypoplasia [HP:0001321], Cerebellar vermis hypoplasia [HP:0001320]

## Sheet: References
References
1	Di Donato N, Timms AE, Aldinger KA, et al. Analysis of 17 genes detects mutations in 81% of 811 patients with lissencephaly. Genet Med. Nov 2018;20(11):1354-1364. doi:10.1038/gim.2018.8
2	Wang LL, Pan PS, Ma H, et al. Malformations of cortical development: Fetal imaging and genetics. Mol Genet Genomic Med. Apr 2024;12(4):e2440. doi:10.1002/mgg3.2440
3	Lee S, Kim SH, Kim B, et al. Clinical Implementation of Targeted Gene Sequencing for Malformation of Cortical Development. Pediatr Neurol. Feb 2020;103:27-34. doi:10.1016/j.pediatrneurol.2019.07.010
4	Zou D, Wang L, Liao J, et al. Genome sequencing of 320 Chinese children with epilepsy: a clinical and molecular study. Brain. Dec 31 2021;144(12):3623-3634. doi:10.1093/brain/awab233
5	Kooshavar D, Amor DJ, Boggs K, et al. Diagnostic utility of exome sequencing followed by research reanalysis in human brain malformations. Brain Commun. 2024;6(2):fcae056. doi:10.1093/braincomms/fcae056
6	Accogli A, Severino M, Riva A, et al. Targeted re-sequencing in malformations of cortical development: genotype-phenotype correlations. Seizure. Aug 2020;80:145-152. doi:10.1016/j.seizure.2020.05.023
7	Furukawa S, Kato M, Ishiyama A, et al. Exploring unsolved cases of lissencephaly spectrum: integrating exome and genome sequencing for higher diagnostic yield. J Hum Genet. Dec 2024;69(12):629-637. doi:10.1038/s10038-024-01283-0
8	Kolbjer S, Martin DA, Pettersson M, Dahlin M, Anderlid BM. Lissencephaly in an epilepsy cohort: Molecular, radiological and clinical aspects. Eur J Paediatr Neurol. Jan 2021;30:71-81. doi:10.1016/j.ejpn.2020.12.011
9	Cuccurullo C, Cerulli Irelli E, Ugga L, et al. Clinical features and genotype-phenotype correlations in epilepsy patients with de novo DYNC1H1 variants. Epilepsia. Sep 2024;65(9):2728-2750. doi:10.1111/epi.18054
10	Alharbi S, Alhashem A, Alkuraya F, Kashlan F, Tlili-Graiess K. Neuroimaging manifestations and genetic heterogeneity of Walker-Warburg syndrome in Saudi patients. Brain Dev. Mar 2021;43(3):380-388. doi:10.1016/j.braindev.2020.10.012
11	Bolat H, Sager SG, Turkyilmaz A, et al. Autosomal Recessive Primary Microcephaly (MCPH) and Novel Pathogenic Variants in ASPM and WDR62 Genes. Mol Syndromol. Dec 2022;13(5):363-369. doi:10.1159/000524391
12	Gonzalez-Moron D, Vishnopolska S, Consalvo D, et al. Germline and somatic mutations in cortical malformations: Molecular defects in Argentinean patients with neuronal migration disorders. PLoS One. 2017;12(9):e0185103. doi:10.1371/journal.pone.0185103
13	Zaki MS, Accogli A, Mirzaa G, et al. Pathogenic variants in PIDD1 lead to an autosomal recessive neurodevelopmental disorder with pachygyria and psychiatric features. Eur J Hum Genet. Aug 2021;29(8):1226-1234. doi:10.1038/s41431-021-00910-0
14	Wiszniewski W, Gawlinski P, Gambin T, et al. Comprehensive genomic analysis of patients with disorders of cerebral cortical development. Eur J Hum Genet. Aug 2018;26(8):1121-1131. doi:10.1038/s41431-018-0137-z
15	Saarela A, Timonen O, Kirjavainen J, et al. Novel LAMC3 pathogenic variant enriched in Finnish population causes malformations of cortical development and severe epilepsy. Epileptic Disord. Aug 2024;26(4):498-509. doi:10.1002/epd2.20244
16	Stojanovic JR, Miletic A, Peterlin B, et al. Diagnostic and Clinical Utility of Clinical Exome Sequencing in Children With Moderate and Severe Global Developmental Delay / Intellectual Disability. J Child Neurol. Feb 2020;35(2):116-131. doi:10.1177/0883073819879835
17	Schmidt L, Wain KE, Hajek C, et al. Expanding the Phenotype of TUBB2A-Related Tubulinopathy: Three Cases of a Novel, Heterozygous TUBB2A Pathogenic Variant p.Gly98Arg. Mol Syndromol. Mar 2021;12(1):33-40. doi:10.1159/000512160
18	Zhi Y, Liu L, Wang H, et al. Prenatal exome sequencing analysis in fetuses with central nervous system anomalies. Ultrasound Obstet Gynecol. Nov 2023;62(5):721-726. doi:10.1002/uog.26254
19	Procopio R, Fortunato F, Gagliardi M, et al. Phenotypic Variability in Novel Doublecortin Gene Variants Associated with Subcortical Band Heterotopia. Int J Mol Sci. May 18 2024;25(10)doi:10.3390/ijms25105505
20	Gutierrez-Delicado E, Garcia-Fernandez M, Ortiz Cabrera NV, et al. Anatomo-Electro-Clinical Phenotypes in Children With Epilepsy and DYNC1H1 Mutations. Pediatr Neurol. Feb 2025;163:7-11. doi:10.1016/j.pediatrneurol.2024.11.003
21	Uctepe E, Vona B, Esen FN, et al. Bi-allelic truncating variants in CASP2 underlie a neurodevelopmental disorder with lissencephaly. Eur J Hum Genet. Jan 2024;32(1):52-60. doi:10.1038/s41431-023-01461-2
22	Jayakody H, Zarei S, Nguyen H, et al. Cobblestone Malformation in LAMA2 Congenital Muscular Dystrophy (MDC1A). J Neuropathol Exp Neurol. Sep 1 2020;79(9):998-1010. doi:10.1093/jnen/nlaa062
23	Zombor M, Kalmar T, Nagy N, et al. A novel WDR62 missense mutation in microcephaly with abnormal cortical architecture and review of the literature. J Appl Genet. May 2019;60(2):151-162. doi:10.1007/s13353-019-00486-y
24	Gao C, Liu N, Ma J, et al. DCX variants in two unrelated Chinese families with subcortical band heterotopia: Two case reports and review of literature. Heliyon. Nov 2023;9(11):e22323. doi:10.1016/j.heliyon.2023.e22323
25	Hung KL, Lu JF, Su DJ, Hsu SJ, Wang LC. Tubulinopathy Presenting as Developmental and Epileptic Encephalopathy. Children (Basel). Jul 23 2022;9(8)doi:10.3390/children9081105
26	Barrie ES, Overwater E, van Haelst MM, et al. Expanding the spectrum of CEP55-associated disease to viable phenotypes. Am J Med Genet A. May 2020;182(5):1201-1208. doi:10.1002/ajmg.a.61512
27	Yi S, Tang X, Chen F, et al. A genetic variant in the MAST1 gene is associated with mega-corpus-callosum syndrome with hypoplastic cerebellar vermis, in a fetus. Mol Genet Genomic Med. Jan 2024;12(1):e2358. doi:10.1002/mgg3.2358
28	Chevrollier A, Bonnard AA, Ruaud L, et al. Homozygous MFN2 variants causing severe antenatal encephalopathy with clumped mitochondria. Brain. Jan 4 2024;147(1):91-99. doi:10.1093/brain/awad347
29	Wang H, Li S, Li S, et al. De Novo Mutated TUBB2B Associated Pachygyria Diagnosed by Medical Exome Sequencing and Long-Range PCR. Fetal Pediatr Pathol. Feb 2019;38(1):63-71. doi:10.1080/15513815.2018.1538273
30	Shi X, Huang W, Lu J, He W, Liu Q, Wu J. Prenatal diagnosis of Miller-Dieker syndrome by chromosomal microarray. Ann Hum Genet. Mar 2021;85(2):92-96. doi:10.1111/ahg.12407
31	Duan F, Kong X. [Prenatal diagnosis and genetic analysis of a fetus with Miller-Dieker syndrome]. Zhonghua Yi Xue Yi Chuan Xue Za Zhi. Jan 10 2021;38(1):71-73. doi:10.3760/cma.j.cn511374-20200118-00039
32	Chen J, Li XP, Luo GJ, et al. Heterozygous inversion on chromosome 17 involving PAFAH1B1 detected by whole genome sequencing in a patient suffering from pachygyria. Eur J Med Genet. Feb 2025;73:104991. doi:10.1016/j.ejmg.2024.104991
33	Ying Eng N, Nie DA. Infantile epileptic spasms syndrome in a child with lissencephaly associated with de novo PAFAH1B1 variant and coincidental CMV infection. Epilepsy Behav Rep. 2024;26:100664. doi:10.1016/j.ebr.2024.100664
34	Karatas E, Gulec A, Korkmaz M, et al. Brain malformation, neurodevelopmental disorder and epilepsy in a case of two rare genetic diseases: overlapping phenotype. Neurogenetics. Dec 26 2024;26(1):16. doi:10.1007/s10048-024-00795-3
35	Kim JW, Kim SY, Lee D. Ocular findings in Baraitser-Winter syndrome with a de novo mutation in the ACTG1 gene: a case report. BMC Ophthalmol. Dec 5 2024;24(1):524. doi:10.1186/s12886-024-03791-1
36	Pal S, Kulshrestha S, Garg N, Gupta D, Gupta ND, Puri RD. Two-Compound Heterozygous Deletions Affecting TUBGCP6 in a Patient with Microcephaly and Ocular Abnormalities and in an Unborn Sibling with Abnormal Sulcation. Mol Syndromol. Dec 2024;15(6):503-516. doi:10.1159/000539099
37	Shirvan BB, Ahangari N, Rezaie R, et al. Normal very long-chain fatty acids level in a patient with peroxisome biogenesis disorders: a case report. BMC Pediatr. Nov 27 2024;24(1):778. doi:10.1186/s12887-024-05246-4
38	Saidin A, Papazovska Cherepnalkovski A, Shaukat Z, et al. A Novel Pathogenic TUBA1A Variant in a Croatian Infant Is Linked to a Severe Tubulinopathy with Walker-Warburg-like Features. Genes (Basel). Aug 5 2024;15(8)doi:10.3390/genes15081031
39	Song C, Su J. [Genetic analysis of a child with pachygyria due to variant of ADGRG1 gen]. Zhonghua Yi Xue Yi Chuan Xue Za Zhi. Sep 10 2024;41(9):1105-1109. doi:10.3760/cma.j.cn511374-20230829-00096
40	Liu J, Zhang J, Shen Y, Li Y, Luo H, Gan J. [Analysis of a child featuring global developmental delay and autism due to variant of TBR1 gene and a literature review]. Zhonghua Yi Xue Yi Chuan Xue Za Zhi. Mar 10 2024;41(3):335-338. doi:10.3760/cma.j.cn511374-20220328-00208
41	Guo J, Tian Y, Wang H, et al. [Analysis of ARX gene variant in a child with X-linked lissencephaly with abnormal genitalia]. Zhonghua Yi Xue Yi Chuan Xue Za Zhi. Sep 10 2023;40(9):1134-1139. doi:10.3760/cma.j.cn511374-20220603-00380
42	Wu WC, Liang XY, Zhang DM, et al. DYNC1H1 variants associated with infant-onset epilepsy without neurodevelopmental disorders. Seizure. Mar 2024;116:119-125. doi:10.1016/j.seizure.2023.10.010
43	Leduc-Pessah H, White-Brown A, Miller E, McMillan HJ, Boycott KM. Further characterization of CEP85L-associated lissencephaly type 10: Report of a three-generation family and review of the literature. Am J Med Genet A. Dec 2023;191(12):2878-2883. doi:10.1002/ajmg.a.63380
44	Reijnders MRF, Seibt A, Brugger M, et al. De novo missense variants in RRAGC lead to a fatal mTORopathy of early childhood. Genet Med. Jul 2023;25(7):100838. doi:10.1016/j.gim.2023.100838
45	Liu M, Liu X, Wu J, Sha J, Zhai J, Zhang B. Missed diagnosis of lissencephaly after prenatal diagnosis: A case report. Medicine (Baltimore). Feb 17 2023;102(7):e33014. doi:10.1097/MD.0000000000033014
46	Cheng S, Wang Q, Hong X, Chen A, Yuan H. [Genetic and clinical analysis of KIF2A gene variant in a Chinese patient with complex cortical dysplasia and other brain malformations]. Zhonghua Yi Xue Yi Chuan Xue Za Zhi. Mar 10 2022;39(3):312-315. doi:10.3760/cma.j.cn511374-20201214-00874
47	Lo HY, Ng WF, Fong NC, Lui CD, Lam CW. Novel finding of lissencephaly and severe osteopenia in a Chinese patient with SATB2-associated syndrome and a brief review of literature. Am J Med Genet A. Jul 2022;188(7):2168-2172. doi:10.1002/ajmg.a.62732
48	Turkyilmaz A, Sager SG. Two New Cases of Primary Microcephaly with Neuronal Migration Defect Caused by Truncating Mutations in the ASPM Gene. Mol Syndromol. Feb 2022;13(1):56-63. doi:10.1159/000516201
49	Abdel-Salam GMH, Girgis M, Eid MM, Sayed ISM, Abdel-Hamid MS. A homozygous loss-of-function variant in BICD2 is associated with lissencephaly and cerebellar hypoplasia. J Hum Genet. Nov 2022;67(11):669-673. doi:10.1038/s10038-022-01060-x
50	Simoes C, Grana M, Rodriguez S, et al. Novel frameshift mutation in LIS1 gene is a probable cause of lissencephaly: a case report. BMC Pediatr. Sep 14 2022;22(1):545. doi:10.1186/s12887-022-03595-6
51	Correia-Costa GR, Dos Santos AM, de Leeuw N, et al. Dual Molecular Diagnoses of Recessive Disorders in a Child from Consanguineous Parents: Case Report and Literature Review. Genes (Basel). Dec 16 2022;13(12)doi:10.3390/genes13122377
52	Shi CH, Zhang S, Yang ZH, et al. Identification of a novel PAFAH1B1 missense mutation as a cause of mild lissencephaly with basal ganglia calcification. Brain Dev. Jan 2019;41(1):29-35. doi:10.1016/j.braindev.2018.07.009
53	De Vita D, Mei D, Rutigliano D, et al. Familial dominant epilepsy and mild pachygyria associated with a constitutional LIS1 mutation. Am J Med Genet A. Dec 2018;176(12):2808-2812. doi:10.1002/ajmg.a.40503
54	Vegas N, Cavallin M, Kleefstra T, et al. Mutations in TBR1 gene leads to cortical malformations and intellectual disability. Eur J Med Genet. Dec 2018;61(12):759-764. doi:10.1016/j.ejmg.2018.09.012
55	Zhang YW, Qu HB, Long N, Leng XY, Liu YQ, Yang Y. A rare mutant of OFD1 gene responsible for Joubert syndrome with significant phenotype variation. Mol Genet Genomics. Jan 2021;296(1):33-40. doi:10.1007/s00438-020-01726-1
56	Hatano M, Fukushima H, Ohto T, et al. Variants in KIF2A cause broad clinical presentation; the computational structural analysis of a novel variant in a patient with a cortical dysplasia, complex, with other brain malformations 3. Am J Med Genet A. Apr 2021;185(4):1113-1119. doi:10.1002/ajmg.a.62084
57	Guo YX, Ma HX, Zhang YX, Chen ZH, Zhai QX. Whole-Exome Sequencing for Identifying Genetic Causes of Intellectual Developmental Disorders. Int J Gen Med. 2021;14:1275-1282. doi:10.2147/IJGM.S300775
58	Bayram N, Bayram AK, Per H, et al. Analysis of genotype-phenotype correlation in Walker-Warburg syndrome with a novel CRPPA mutation in different clinical manifestations. Eur J Ophthalmol. Sep 2022;32(5):NP71-NP76. doi:10.1177/11206721211016306
59	Matsumoto A, Kojima K, Miya F, et al. Two cases of DYNC1H1 mutations with intractable epilepsy. Brain Dev. Sep 2021;43(8):857-862. doi:10.1016/j.braindev.2021.05.005
60	Peluso F, Caraffi SG, Zuntini R, et al. Whole Exome Sequencing Is the Minimal Technological Approach in Probands Born to Consanguineous Couples. Genes (Basel). Jun 24 2021;12(7)doi:10.3390/genes12070962
61	Contro G, Micalizzi A, Giangiobbe S, et al. Posterior Lissencephaly Associated with Subcortical Band Heterotopia Due to a Variation in the CEP85L Gene: A Case Report and Refining of the Phenotypic Spectrum. Genes (Basel). Aug 5 2021;12(8)doi:10.3390/genes12081208
62	Geiger JT, Schindler AB, Blauwendraat C, Singer HS, Scholz SW. TUBB2B Mutation in an Adult Patient with Myoclonus-Dystonia. Case Rep Neurol. May-Aug 2017;9(2):216-221. doi:10.1159/000479788
63	Hertecant J, Komara M, Nagi A, Suleiman J, Al-Gazali L, Ali BR. A novel de novo mutation in DYNC1H1 gene underlying malformation of cortical development and cataract. Meta Gene. Sep 2016;9:124-7. doi:10.1016/j.mgene.2016.05.004
64	Harel T, Hacohen N, Shaag A, et al. Homozygous null variant in CRADD, encoding an adaptor protein that mediates apoptosis, is associated with lissencephaly. Am J Med Genet A. Sep 2017;173(9):2539-2544. doi:10.1002/ajmg.a.38347
65	Jang MA, Woo HI, Kim JW, Lee J, Ki CS. Identification of DCX gene mutation in lissencephaly spectrum with subcortical band heterotopia using whole exome sequencing. Pediatr Neurol. May 2013;48(5):411-4. doi:10.1016/j.pediatrneurol.2012.12.033
66	Ueda H, Sugiura T, Takeshita S, et al. Combination of Miller-Dieker syndrome and VACTERL association causes extremely severe clinical presentation. Eur J Pediatr. Nov 2014;173(11):1541-4. doi:10.1007/s00431-013-2099-z
67	Mitani T, Punetha J, Akalin I, et al. Bi-allelic Pathogenic Variants in TUBGCP2 Cause Microcephaly and Lissencephaly Spectrum Disorders. Am J Hum Genet. Nov 7 2019;105(5):1005-1015. doi:10.1016/j.ajhg.2019.09.017
68	Zhang S, Zhang J, Yang G. DYNC1H1-related infantile epileptic spasms syndrome: two cases report and literature review. Med J Chin PLA. 2024;49(9):1011-1017. doi:10.11855/j.issn.0577-7402.0561.2024.0418
69	Shimojima K, Narita A, Maegaki Y, Saito A, Furukawa T, Yamamoto T. Whole-exome sequencing identifies a de novo TUBA1A mutation in a patient with sporadic malformations of cortical development: a case report. BMC Res Notes. Jul 22 2014;7:465. doi:10.1186/1756-0500-7-465
70	Ou Y, Xiang B, Yang L, Chen W, Chen X, Cai T. A De novo Loss-of-Function Mutation in PAFAH1B1 Identified in a Single Case with Agyria-Pachygyria Complex. Journal of pediatric neurology :. 2020;18(1):33-38. doi:10.1055/s-0038-1677489
71	Şenol HB, Günay Ç, Polat Aİ, Aydın A, Hız AS, Yiş U. A Novel HERC2 Variant in Two Siblings with Autosomal Recessive Intellectual Developmental Disorder-38 and Cardiomyopathy. Molecular Syndromology. 2024;16(5):469-475. doi:10.1159/000543054
72	Ji C, Wu D, Wang K. Whole-exome sequencing identifies a novel de novo variant in DYNC1H in a patient with intractable epilepsy. Neurol Sci. Apr 2022;43(4):2853-2858. doi:10.1007/s10072-021-05824-9
73	Igreja L, Menezes C, Pinto PS, Freixo JP, Chorao R. Lissencephaly With Cerebellar Hypoplasia Due To a New RELN Mutation. Pediatr Neurol. Dec 2023;149:137-140. doi:10.1016/j.pediatrneurol.2023.09.012
74	Kotechaa U, Mistri M, Shah P, Shah N, Jain V, Goyal M. Novel KIF5C Gene Mutation Leading to Frontal Pachygyria: A Rare Case Report and a Review of the Literature. Journal of Pediatric Neurosciences. 2023;18(4):330-334. doi:10.4103/jpn.jpn_42_22
75	Borisovna KO, Yurievna KA, Yurievich TK, et al. Compound heterozygous POMGNT1 mutations leading to muscular dystrophy-dystroglycanopathy type A3: a case report. BMC Pediatr. Apr 8 2019;19(1):98. doi:10.1186/s12887-019-1470-2
76	Aryan H, Zokaei S, Farhud D, et al. Novel phenotype and genotype spectrum of WDR62 in two patients with associated primary autosomal recessive microcephaly. Ir J Med Sci. Dec 2022;191(6):2733-2741. doi:10.1007/s11845-021-02890-y
77	Tsai MH, Cheng HY, Nian FS, et al. Impairment in dynein-mediated nuclear translocation by BICD2 C-terminal truncation leads to neuronal migration defect and human brain malformation. Acta Neuropathol Commun. Jul 14 2020;8(1):106. doi:10.1186/s40478-020-00971-0
78	Jiang J, Li C, Zhao PW, He XL. Lissencephaly: a case report and literature review. J Clin Pediatr. 2016;34(6):449-452. doi:10.3969/j.issn.1000-3606.2016.06.012
79	Rosado Santos R, Rodrigues M, Loureiro T. Prenatal Diagnosis of Lissencephaly Associated with Biallelic Pathologic Variants in the COQ2 Gene. Acta Med Port. Jun 1 2023;36(6):428-431. doi:10.20344/amp.18606
80	Schroter J, Popp B, Brennenstuhl H, et al. Complementing the phenotypical spectrum of TUBA1A tubulinopathy and its role in early-onset epilepsies. Eur J Hum Genet. Mar 2022;30(3):298-306. doi:10.1038/s41431-021-01027-0
